# Supplementary material for: 3-Cyclo­hexyl­sulfonyl-2,5-dimethyl-1-benzofuran
Source: Acta Crystallogr Sect E Struct Rep Online. 2011 Apr 29;67(Pt 5):o1225. doi: 10.1107/S160053681101498X (PMC3089093; doi:10.1107/S160053681101498X)
Supplement: Supplementary file 2 [file e-67-o1225-Isup2.hkl]

# 
# h,k,l, Fc-squared, Fo-squared, sigma(Fo-squared) and status flag 
# 
data_I
_shelx_title ' 1064 IN P2(1)/C' 
_shelx_refln_list_code          4 
_shelx_F_calc_maximum      149.68 
_exptl_crystal_F_000       624.00 
_reflns_d_resolution_high  0.7828 
 
loop_ 
 _symmetry_equiv_pos_as_xyz 
 'x, y, z' 
 '-x, y+1/2, -z+1/2' 
 '-x, -y, -z' 
 'x, -y-1/2, z-1/2' 
 
_cell_length_a     5.6854 
_cell_length_b    21.2391 
_cell_length_c    12.3944 
_cell_angle_alpha  90.000 
_cell_angle_beta   99.295 
_cell_angle_gamma  90.000 
 
_shelx_F_squared_multiplier     1.000 
 
loop_ 
 _refln_index_h 
 _refln_index_k 
 _refln_index_l 
 _refln_F_squared_calc 
 _refln_F_squared_meas 
 _refln_F_squared_sigma 
 _refln_observed_status 
   1   0   0    10574.36    10579.46    141.47 o 
   2   0   0       83.31       86.09      5.47 o 
   3   0   0      421.88      421.00      8.75 o 
   4   0   0      401.82      441.15     10.08 o 
   5   0   0        1.82        6.81      4.09 o 
   6   0   0       36.88       51.44     12.19 o 
   7   0   0       74.82       90.01     15.96 o 
   1   1   0      634.11      659.21     14.09 o 
   2   1   0      311.84      394.43      4.95 o 
   3   1   0      148.82      138.30      5.28 o 
   4   1   0      837.15      844.70     12.01 o 
   5   1   0      760.60      746.69     13.08 o 
   6   1   0      221.28      208.84     11.24 o 
   7   1   0       47.92       55.69     10.19 o 
   0   2   0    12281.61    10711.35    172.76 o 
   1   2   0    14792.97    13856.18    154.06 o 
   2   2   0     4228.55     4312.41     40.26 o 
   3   2   0     1459.99     1527.55     16.90 o 
   4   2   0        3.04        3.64      1.66 o 
   5   2   0      353.64      353.36      9.88 o 
   6   2   0       45.74       45.66      6.46 o 
   7   2   0        8.67       11.63      7.91 o 
   1   3   0    11536.32    11388.48    103.20 o 
   2   3   0      270.82      304.62      4.20 o 
   3   3   0      139.27      170.10      5.30 o 
   4   3   0      525.36      492.10      8.59 o 
   5   3   0        2.71       -0.69      3.50 o 
   6   3   0        1.00        2.07      5.78 o 
   7   3   0       26.96       32.57      9.25 o 
   0   4   0     2434.29     2320.09     28.83 o 
   1   4   0      505.49      469.57      5.54 o 
   2   4   0     1846.17     1809.06     18.98 o 
   3   4   0     3919.90     4085.39     41.56 o 
   4   4   0      932.24      944.83     12.27 o 
   5   4   0       83.94       86.05      6.54 o 
   6   4   0       10.46       12.13      8.82 o 
   7   4   0        3.88       11.28      7.92 o 
   1   5   0      438.65      418.62      5.59 o 
   2   5   0      339.17      365.63      4.84 o 
   3   5   0      463.64      433.92      9.35 o 
   4   5   0      199.87      201.51      4.44 o 
   5   5   0        9.80        8.07      3.03 o 
   6   5   0      155.12      170.23      9.98 o 
   7   5   0       25.46        8.77      8.15 o 
   0   6   0     5137.12     4897.17    132.25 o 
   1   6   0       96.67       82.45      1.93 o 
   2   6   0      711.77      715.27      8.62 o 
   3   6   0     1733.72     1866.99     20.52 o 
   4   6   0     1632.89     1694.99     19.63 o 
   5   6   0       26.23       27.47      4.13 o 
   6   6   0       12.35       15.97      5.41 o 
   1   7   0      618.38      642.06      7.54 o 
   2   7   0       12.80       14.96      1.37 o 
   3   7   0       66.23       72.82      2.66 o 
   4   7   0        8.35       14.51      2.02 o 
   5   7   0      454.37      453.24     12.14 o 
   6   7   0      152.83      160.84      9.66 o 
   0   8   0       18.39       25.62      4.39 o 
   1   8   0     5038.49     5106.83     50.19 o 
   2   8   0     3453.26     3449.40     37.51 o 
   3   8   0      230.72      238.70      5.36 o 
   4   8   0        9.18       12.67      1.99 o 
   5   8   0       42.47       41.24      6.27 o 
   6   8   0       61.50       71.44      8.74 o 
   1   9   0     1193.47     1247.04     13.63 o 
   2   9   0       37.01       35.15      1.91 o 
   3   9   0       67.72      108.69      3.87 o 
   4   9   0      363.23      374.39      7.18 o 
   5   9   0       49.00       52.00      7.13 o 
   6   9   0       30.72       23.14      7.44 o 
   0  10   0      459.93      409.03     12.48 o 
   1  10   0      591.96      548.64      7.52 o 
   2  10   0      678.35      635.25      9.71 o 
   3  10   0       72.77       70.30      3.21 o 
   4  10   0        6.24        7.53      3.06 o 
   5  10   0        0.34       -1.26      4.83 o 
   6  10   0        9.95       10.91      6.44 o 
   1  11   0     1468.11     1582.62     20.21 o 
   2  11   0      358.83      351.55      6.44 o 
   3  11   0        0.77       -0.25      1.57 o 
   4  11   0        4.05        0.25      2.30 o 
   5  11   0       10.51       10.93     12.53 o 
   6  11   0        0.01       -1.77      9.31 o 
   0  12   0       51.78       73.99      3.61 o 
   1  12   0       85.68       71.84      3.14 o 
   2  12   0       68.14       63.27      2.89 o 
   3  12   0      108.59      105.41      6.15 o 
   4  12   0        4.11        4.55      3.06 o 
   5  12   0       75.63       84.25     13.30 o 
   6  12   0        2.21        3.33      9.98 o 
   1  13   0       76.73       57.07      3.03 o 
   2  13   0      290.82      305.09      6.25 o 
   3  13   0       62.72       68.03      4.81 o 
   4  13   0       74.83       79.15     12.86 o 
   5  13   0       22.50       19.07      9.76 o 
   6  13   0       23.63       31.26     12.19 o 
   0  14   0       52.78       85.86      4.24 o 
   1  14   0      478.73      493.97      9.38 o 
   2  14   0       40.77       49.67      3.39 o 
   3  14   0      467.15      442.83     11.34 o 
   4  14   0       17.54       13.08      4.56 o 
   5  14   0        2.20        5.54      8.42 o 
   6  14   0       38.47       33.92     13.30 o 
   1  15   0      576.97      556.64     10.41 o 
   2  15   0        6.40        5.19      2.28 o 
   3  15   0       73.09       63.74      6.29 o 
   4  15   0       59.88       58.53      6.45 o 
   5  15   0       14.24       21.73      9.98 o 
   0  16   0       82.27       84.80     10.53 o 
   1  16   0      190.00      201.99      6.71 o 
   2  16   0       99.09      105.35      7.05 o 
   3  16   0        1.47       -3.92      3.73 o 
   4  16   0        1.90        3.96      4.34 o 
   5  16   0      113.55      169.39     17.74 o 
   1  17   0       97.03      101.73      6.47 o 
   2  17   0      230.11      205.59      9.59 o 
   3  17   0        9.16       11.32      4.70 o 
   4  17   0       45.36       45.14      6.51 o 
   5  17   0       79.28      118.39     15.74 o 
   0  18   0      400.44      411.94     26.61 o 
   1  18   0       25.98       38.84      7.42 o 
   2  18   0       63.58       76.68      7.79 o 
   3  18   0       81.92       70.46      8.27 o 
   4  18   0        0.12        1.97      4.75 o 
   5  18   0       47.29       56.54     13.30 o 
   1  19   0      205.31      216.18     14.03 o 
   2  19   0        0.23       -5.88      5.33 o 
   3  19   0       89.97       81.23     11.41 o 
   4  19   0       85.97       83.87      8.37 o 
   5  19   0      123.01      126.15     17.29 o 
   0  20   0       86.30      115.95     16.18 o 
   1  20   0      252.22      279.03     16.23 o 
   2  20   0        4.16       10.53      6.60 o 
   3  20   0        1.87       -7.53      8.09 o 
   4  20   0       56.59       61.14      9.63 o 
   1  21   0      374.80      382.17     28.93 o 
   2  21   0      141.91      135.23     24.50 o 
   3  21   0       79.94       81.11     11.21 o 
   4  21   0      118.05      122.33     13.40 o 
   0  22   0       70.53       70.50     14.63 o 
   1  22   0       20.54       22.45      8.07 o 
   2  22   0       56.33       52.53     10.10 o 
   3  22   0        0.67        0.72      7.03 o 
   4  22   0       26.08       42.12     14.41 o 
   1  23   0       57.09       56.26     10.56 o 
   2  23   0      335.04      334.85     19.75 o 
   3  23   0      166.55      217.65     17.40 o 
   0  24   0       90.04       78.71     16.85 o 
   1  24   0       25.33       10.53      8.31 o 
   2  24   0       45.01       45.96     10.73 o 
   3  24   0        5.56       16.21     19.62 o 
   1  25   0       60.71       63.28     11.76 o 
   2  25   0       63.56       80.53     17.52 o 
   0  26   0        2.79        2.22     11.09 o 
   1  26   0      146.85      179.52     17.40 o 
   2  26   0       13.52       27.05     10.35 o 
  -7   1   1       19.01       12.16      7.99 o 
  -6   1   1        1.79        0.76      5.90 o 
  -5   1   1      108.42      103.97      6.79 o 
  -4   1   1      214.55      215.24      4.76 o 
  -3   1   1        6.56        4.51      1.17 o 
  -2   1   1      808.49      816.68      9.36 o 
  -1   1   1      319.13      329.76      3.99 o 
   0   1   1       51.32       53.40      1.64 o 
   1   1   1     3154.92     3077.46     32.94 o 
   2   1   1      302.98      330.97      4.72 o 
   3   1   1      950.09      975.01     11.73 o 
   4   1   1        9.72        9.01      2.22 o 
   5   1   1       22.10       15.64      3.64 o 
   6   1   1        1.88       -4.34      3.63 o 
   7   1   1        2.28        0.01      7.36 o 
  -7   2   1        5.53        6.24      8.20 o 
  -6   2   1      240.07      222.42     13.17 o 
  -5   2   1      102.97       91.80      4.64 o 
  -4   2   1        0.84       -2.13      1.42 o 
  -3   2   1       14.65       18.16      2.34 o 
  -2   2   1      148.06      142.41      2.83 o 
  -1   2   1      523.19      451.66      4.88 o 
   0   2   1     1697.33     1681.20     17.17 o 
   1   2   1     2208.69     2089.08     18.75 o 
   2   2   1     2688.61     2837.63     28.83 o 
   3   2   1      145.73      153.67      3.34 o 
   4   2   1      245.84      231.30      6.02 o 
   5   2   1        0.13       -3.86      2.57 o 
   6   2   1       19.34       13.59      4.54 o 
   7   2   1        2.67       -5.43      7.21 o 
  -7   3   1        8.25        7.44      7.73 o 
  -6   3   1       26.28       25.33      7.23 o 
  -5   3   1       28.01       25.34      4.86 o 
  -4   3   1       25.35       24.79      2.64 o 
  -3   3   1      571.07      660.90      8.68 o 
  -2   3   1      285.75      345.28      4.82 o 
  -1   3   1        0.06        0.29      0.51 o 
   0   3   1       57.75       56.30      1.39 o 
   1   3   1     2685.10     2525.69     23.77 o 
   2   3   1      243.02      217.33      4.88 o 
   3   3   1      506.78      527.03      7.29 o 
   4   3   1       69.76       66.88      3.29 o 
   5   3   1      250.51      257.68      7.97 o 
   6   3   1        0.30       -1.86      3.75 o 
   7   3   1        0.82       -5.53      7.51 o 
  -7   4   1        0.08       -0.18      7.10 o 
  -6   4   1       56.84       43.15      8.31 o 
  -5   4   1      988.85      997.31     17.28 o 
  -4   4   1       58.82       49.15      2.69 o 
  -3   4   1        3.74        2.08      1.35 o 
  -2   4   1     1283.93     1365.95     13.81 o 
  -1   4   1     5608.57     5788.38     56.09 o 
   0   4   1      381.95      362.77      4.25 o 
   1   4   1     3384.17     3349.96     33.21 o 
   2   4   1      205.47      266.74      4.20 o 
   3   4   1      211.33      230.98      4.31 o 
   4   4   1      213.51      183.20      5.00 o 
   5   4   1       41.64       42.37      4.19 o 
   6   4   1       22.70       16.46      9.45 o 
   7   4   1        5.09        3.66      7.68 o 
  -7   5   1        8.07       -3.33      7.37 o 
  -6   5   1       13.13        6.32      6.58 o 
  -5   5   1      339.93      311.01      8.53 o 
  -4   5   1     1055.58     1023.47     13.08 o 
  -3   5   1       70.98       89.27      2.91 o 
  -2   5   1      498.84      590.79      6.86 o 
  -1   5   1      970.71     1025.02     10.30 o 
   0   5   1     4113.65     3959.18     41.56 o 
   1   5   1      113.15       87.49      2.07 o 
   2   5   1        0.35       -0.62      0.83 o 
   3   5   1      126.91      117.00      3.13 o 
   4   5   1        3.21        1.35      2.00 o 
   5   5   1      393.50      366.04     10.89 o 
   6   5   1       24.29       18.15      5.62 o 
  -7   6   1       38.14       34.53      9.56 o 
  -6   6   1       61.62       54.65      8.67 o 
  -5   6   1      346.99      364.19     22.33 o 
  -4   6   1      158.13      153.11      4.27 o 
  -3   6   1      154.76      167.30      3.89 o 
  -2   6   1      151.98      157.49      2.85 o 
  -1   6   1      671.37      735.01      8.47 o 
   0   6   1        1.91        1.68      0.63 o 
   1   6   1     2834.43     2744.30     29.49 o 
   2   6   1       79.20       64.56      2.30 o 
   3   6   1        6.37        2.05      1.24 o 
   4   6   1      183.53      181.28      5.42 o 
   5   6   1      142.56      127.93      5.99 o 
   6   6   1       20.02       10.85      5.31 o 
  -6   7   1       51.35       41.68      8.11 o 
  -5   7   1      282.64      281.83     10.69 o 
  -4   7   1      502.81      480.59      8.37 o 
  -3   7   1     1264.98     1256.20     15.56 o 
  -2   7   1       50.22       25.63      1.63 o 
  -1   7   1       72.49       61.13      1.99 o 
   0   7   1     1854.40     1768.31     18.16 o 
   1   7   1       17.82       34.99      1.99 o 
   2   7   1      548.33      618.73      7.93 o 
   3   7   1      540.01      510.70      7.51 o 
   4   7   1      156.02      153.46      4.67 o 
   5   7   1       70.40       49.95      5.12 o 
   6   7   1        0.20       -4.22      6.69 o 
  -6   8   1       45.70       33.13      7.89 o 
  -5   8   1      105.51       96.13      7.00 o 
  -4   8   1      194.09      193.49      5.15 o 
  -3   8   1        0.81        3.03      1.48 o 
  -2   8   1     1051.87     1208.77     14.57 o 
  -1   8   1       56.94       65.76      1.94 o 
   0   8   1        4.49        4.74      0.81 o 
   1   8   1        7.19        2.88      1.17 o 
   2   8   1       72.69       67.19      3.53 o 
   3   8   1       34.61       35.13      2.10 o 
   4   8   1     1627.20     1504.41     20.72 o 
   5   8   1       29.67       21.13      4.67 o 
   6   8   1        0.23       -4.44      4.65 o 
  -6   9   1       23.76       32.49      7.95 o 
  -5   9   1        2.14        0.27      3.85 o 
  -4   9   1       39.24       33.45      3.42 o 
  -3   9   1      353.09      353.72      6.74 o 
  -2   9   1     2463.80     2438.18     29.60 o 
  -1   9   1      491.94      477.97      6.27 o 
   0   9   1     1613.13     1493.03     15.90 o 
   1   9   1      256.74      224.16      5.06 o 
   2   9   1      129.21      160.41      3.64 o 
   3   9   1      154.63      131.90      3.87 o 
   4   9   1      131.04      138.12      5.37 o 
   5   9   1       70.21       70.12      6.27 o 
   6   9   1       18.47       14.93      5.48 o 
  -6  10   1       31.03       34.97      8.14 o 
  -5  10   1      182.57      177.71     10.99 o 
  -4  10   1       30.56       32.11      3.33 o 
  -3  10   1       32.40       34.66      2.41 o 
  -2  10   1      277.54      324.87      5.98 o 
  -1  10   1     1389.05     1476.00     17.21 o 
   0  10   1        6.65       10.13      1.11 o 
   1  10   1       85.49       70.25      3.03 o 
   2  10   1       10.48        5.97      1.29 o 
   3  10   1      102.74       95.78      3.49 o 
   4  10   1      779.93      761.54     15.19 o 
   5  10   1       95.40       87.15      9.87 o 
   6  10   1       82.39      107.72     16.41 o 
  -6  11   1       45.51       36.58     12.86 o 
  -5  11   1        0.53       -0.02      4.85 o 
  -4  11   1      202.46      187.26      7.21 o 
  -3  11   1      270.48      274.35      5.97 o 
  -2  11   1      170.77      157.73      3.71 o 
  -1  11   1     1205.94     1239.11     14.92 o 
   0  11   1     1784.67     1750.94     20.02 o 
   1  11   1      351.17      299.29      6.50 o 
   2  11   1       45.15       46.52      2.21 o 
   3  11   1      339.55      326.67      6.39 o 
   4  11   1      558.76      515.59     11.93 o 
   5  11   1       58.05       41.24     10.64 o 
   6  11   1        0.72       -4.30      6.26 o 
  -6  12   1       48.79       57.20     13.97 o 
  -5  12   1      130.24      145.88     15.74 o 
  -4  12   1       62.71       76.22      5.26 o 
  -3  12   1      487.51      487.40     10.41 o 
  -2  12   1        3.84        2.23      1.27 o 
  -1  12   1        6.70       11.65      1.50 o 
   0  12   1        1.15        1.49      1.69 o 
   1  12   1     1896.99     1989.07     27.77 o 
   2  12   1      419.79      406.92      7.73 o 
   3  12   1      334.24      306.68      6.28 o 
   4  12   1       20.81       23.56      4.07 o 
   5  12   1      304.05      304.18     21.06 o 
   6  12   1      166.22      217.05     20.84 o 
  -6  13   1      109.78      155.64     18.62 o 
  -5  13   1       50.71       43.90     11.31 o 
  -4  13   1      241.01      221.90      9.97 o 
  -3  13   1      244.27      197.03      7.03 o 
  -2  13   1     1028.24      944.03     12.49 o 
  -1  13   1     1793.66     1816.33     22.95 o 
   0  13   1       91.12       93.71      3.16 o 
   1  13   1      101.27      107.00      5.11 o 
   2  13   1     1333.59     1302.91     20.29 o 
   3  13   1      535.96      496.59     10.49 o 
   4  13   1       52.60       44.30      6.90 o 
   5  13   1       37.97       33.92     10.86 o 
   6  13   1        0.59       -2.00      9.53 o 
  -6  14   1      113.77      161.40     19.73 o 
  -5  14   1       92.34       99.99     14.41 o 
  -4  14   1      191.47      213.78     10.12 o 
  -3  14   1      102.31       89.69      8.91 o 
  -2  14   1       34.87       32.33      2.21 o 
  -1  14   1      193.33      201.88      4.21 o 
   0  14   1     1230.59     1210.84     18.22 o 
   1  14   1      900.43      892.50     16.91 o 
   2  14   1      884.70      895.32     15.46 o 
   3  14   1      243.90      235.91      8.12 o 
   4  14   1      141.99      160.83     11.04 o 
   5  14   1       16.01       20.84      9.98 o 
   6  14   1      205.47      223.70     21.73 o 
  -6  15   1      226.44      269.82     23.50 o 
  -5  15   1       44.55       63.41     12.64 o 
  -4  15   1      116.48      132.25     13.19 o 
  -3  15   1      605.95      544.37     15.77 o 
  -2  15   1     1234.26     1190.93     31.70 o 
  -1  15   1      912.81      865.62     12.66 o 
   0  15   1      206.65      208.24      5.58 o 
   1  15   1     1360.34     1284.31     22.79 o 
   2  15   1      439.11      428.17      9.65 o 
   3  15   1        2.47        2.37      2.81 o 
   4  15   1       18.30       24.33      6.34 o 
   5  15   1       14.27        0.67      8.87 o 
  -5  16   1       37.93       55.21     12.64 o 
  -4  16   1       82.32       89.30     10.96 o 
  -3  16   1        9.58        7.28      4.18 o 
  -2  16   1       31.54       36.71      5.02 o 
  -1  16   1      295.82      292.67     11.14 o 
   0  16   1      281.83      291.48      9.97 o 
   1  16   1        0.92        2.19      2.34 o 
   2  16   1      147.51      145.96      5.85 o 
   3  16   1      587.56      559.48     16.36 o 
   4  16   1      327.20      339.21     15.67 o 
   5  16   1      149.84      177.59     18.18 o 
  -5  17   1      189.48      242.11     20.62 o 
  -4  17   1       59.76       72.55      7.39 o 
  -3  17   1      339.96      377.12     13.20 o 
  -2  17   1      124.08      128.15      7.85 o 
  -1  17   1      550.32      511.47     20.37 o 
   0  17   1     1095.61     1056.96     27.42 o 
   1  17   1      610.64      583.29     17.22 o 
   2  17   1      164.05      161.56      8.66 o 
   3  17   1        5.86        9.54      4.34 o 
   4  17   1        0.93        3.19      5.55 o 
   5  17   1      146.64      164.73     18.40 o 
  -5  18   1       28.44       33.48     11.75 o 
  -4  18   1       98.87      119.33      9.02 o 
  -3  18   1       20.78       28.26      5.25 o 
  -2  18   1        2.96        1.35      5.00 o 
  -1  18   1        9.52        5.26      8.98 o 
   0  18   1       77.32       86.56     14.85 o 
   1  18   1      133.05      113.48     15.19 o 
   2  18   1      285.62      286.35     23.17 o 
   3  18   1      226.43      224.96     10.77 o 
   4  18   1       91.24       98.76     11.86 o 
   5  18   1      650.20      715.68     35.92 o 
  -5  19   1      164.94      168.94     18.85 o 
  -4  19   1      111.43      110.57      9.21 o 
  -3  19   1        4.39        9.48      6.35 o 
  -2  19   1      196.29      189.26     14.03 o 
  -1  19   1       48.50       54.05     10.86 o 
   0  19   1      441.11      406.60     18.81 o 
   1  19   1      125.22      112.24     12.64 o 
   2  19   1      886.71      850.74     21.86 o 
   3  19   1       12.41       15.95      5.21 o 
   4  19   1        0.02       -0.39      6.21 o 
   5  19   1       32.14       45.01     13.30 o 
  -4  20   1       41.23       54.00     10.03 o 
  -3  20   1      159.72      160.23     20.95 o 
  -2  20   1       17.08       17.43      7.35 o 
  -1  20   1        3.98        9.30      6.54 o 
   0  20   1       55.28       55.16      8.81 o 
   1  20   1       35.30       40.02      8.22 o 
   2  20   1       67.91       85.14     10.72 o 
   3  20   1      206.47      206.50     11.28 o 
   4  20   1      216.57      236.10     14.52 o 
  -4  21   1       65.10       76.94     11.68 o 
  -3  21   1      239.83      242.00     49.33 o 
  -2  21   1       46.16       42.74      9.16 o 
  -1  21   1       73.31       85.22     11.17 o 
   0  21   1       10.45        6.89      6.42 o 
   1  21   1      425.59      426.37     20.22 o 
   2  21   1      140.11      146.32     13.48 o 
   3  21   1        9.27       13.70      8.65 o 
   4  21   1        9.04       -0.89      9.98 o 
  -4  22   1        7.68       -0.95      8.98 o 
  -3  22   1        1.77        6.47      7.03 o 
  -2  22   1       21.10       13.34      7.76 o 
  -1  22   1       17.57       26.37      8.38 o 
   0  22   1        2.39        1.15      6.18 o 
   1  22   1      116.68      132.63     12.93 o 
   2  22   1       84.55       81.84     11.35 o 
   3  22   1      214.39      214.10     42.24 o 
   4  22   1        1.73      -12.19      8.87 o 
  -3  23   1      104.05      111.07     13.48 o 
  -2  23   1       75.32       75.49     11.89 o 
  -1  23   1      244.64      216.35     17.40 o 
   0  23   1        3.41       -3.06      6.21 o 
   1  23   1        5.20        4.81      6.88 o 
   2  23   1        0.01        0.70      6.96 o 
   3  23   1       23.21       14.96      8.57 o 
  -3  24   1        0.11       -5.78      7.70 o 
  -2  24   1       22.04       24.38      9.56 o 
  -1  24   1       65.82       74.52     12.07 o 
   0  24   1        0.47       -1.20      6.75 o 
   1  24   1       59.93       57.10     17.63 o 
   2  24   1      119.76       95.61     13.41 o 
   3  24   1        8.91        3.95      8.06 o 
  -2  25   1      141.36      119.88     14.78 o 
  -1  25   1        0.01       -2.98      7.66 o 
   0  25   1       31.91       22.71      9.44 o 
   1  25   1       22.21       25.03      9.80 o 
   2  25   1       11.59        8.81      8.49 o 
  -2  26   1       30.50       29.35     10.58 o 
  -1  26   1        4.06        0.87      8.30 o 
   0  26   1        6.26       -3.48      8.23 o 
   1  26   1        0.52        9.77     12.97 o 
   0  27   1        0.29        1.67      9.01 o 
  -7   0   2       54.68       86.91     15.52 o 
  -6   0   2       79.83      104.65     14.19 o 
  -5   0   2     1454.75     1468.16     29.43 o 
  -4   0   2     2824.18     2796.95     42.45 o 
  -3   0   2     1318.29     1355.11     26.40 o 
  -2   0   2      896.98      817.48     11.83 o 
  -1   0   2     4182.05     4308.18     52.79 o 
   0   0   2     3540.87     3827.59     76.54 o 
   1   0   2     6752.90     6684.95    112.46 o 
   2   0   2      954.73     1063.10     19.87 o 
   3   0   2       11.75       18.83      2.41 o 
   4   0   2       18.96       13.03      3.55 o 
   5   0   2        8.97        6.43      5.02 o 
   6   0   2       13.18       -4.29      5.37 o 
  -7   1   2        3.68       -0.56      7.13 o 
  -6   1   2       79.09       76.21      9.17 o 
  -5   1   2      639.20      679.73     13.58 o 
  -4   1   2       60.92       53.98      8.81 o 
  -3   1   2      388.67      404.47      7.91 o 
  -2   1   2      156.38      151.44      5.22 o 
  -1   1   2     1590.36     1530.00     12.81 o 
   0   1   2    15399.65    15090.57    203.43 o 
   1   1   2      918.07      907.99     16.45 o 
   2   1   2        0.14        3.73      1.02 o 
   3   1   2      511.70      608.90      8.44 o 
   4   1   2      699.82      694.17     11.73 o 
   5   1   2      630.96      640.06     14.55 o 
   6   1   2       50.68       58.65      5.94 o 
  -7   2   2       54.19       63.17     10.35 o 
  -6   2   2        5.79        3.25      6.25 o 
  -5   2   2      724.13      730.60     12.66 o 
  -4   2   2     3126.18     3069.06     32.67 o 
  -3   2   2      937.06      867.80     11.44 o 
  -2   2   2      968.64      888.24     12.83 o 
  -1   2   2    10959.02    10565.48     98.11 o 
   0   2   2     2418.52     2434.14     25.94 o 
   1   2   2      265.79      232.67      3.20 o 
   2   2   2      164.48      145.18      2.90 o 
   3   2   2     1118.84     1209.07     15.31 o 
   4   2   2        1.63        9.36      2.32 o 
   5   2   2      232.47      240.77      8.58 o 
   6   2   2        5.07        4.53      4.15 o 
  -7   3   2       41.39       54.81      9.72 o 
  -6   3   2      165.26      169.07     12.23 o 
  -5   3   2        2.85        4.08      2.85 o 
  -4   3   2      264.25      242.73     12.48 o 
  -3   3   2       13.48        8.08      1.51 o 
  -2   3   2      773.57      755.69      8.32 o 
  -1   3   2     5344.50     5119.32     61.20 o 
   0   3   2     1415.97     1467.41     14.94 o 
   1   3   2      227.61      199.34      2.74 o 
   2   3   2      409.18      374.63      5.00 o 
   3   3   2      999.15     1070.19     13.72 o 
   4   3   2      942.66      921.18     13.78 o 
   5   3   2      386.61      388.20     12.83 o 
   6   3   2      119.64      135.92     14.46 o 
  -7   4   2       31.75       37.06      9.23 o 
  -6   4   2       39.68       39.11      7.86 o 
  -5   4   2        0.07       -0.84      3.07 o 
  -4   4   2     1135.56     1079.68     13.65 o 
  -3   4   2     2493.77     2443.60     27.72 o 
  -2   4   2     5432.93     5361.31     56.64 o 
  -1   4   2    22403.11    21146.63    222.24 o 
   0   4   2     2751.72     2700.31     26.81 o 
   1   4   2     2023.64     1920.93     18.60 o 
   2   4   2        3.45        0.00      0.81 o 
   3   4   2      551.29      569.21      7.81 o 
   4   4   2       58.45       74.91      5.51 o 
   5   4   2      226.88      224.56      8.28 o 
   6   4   2       45.33       45.92      6.34 o 
  -7   5   2       59.09       57.68     11.53 o 
  -6   5   2      192.87      188.91     12.77 o 
  -5   5   2      559.95      577.83     13.98 o 
  -4   5   2      209.40      244.02      5.22 o 
  -3   5   2       27.64       47.28      2.52 o 
  -2   5   2      211.33      200.87      9.61 o 
  -1   5   2     5439.18     5846.58     56.88 o 
   0   5   2       15.08       11.65      0.82 o 
   1   5   2       35.59       25.09      1.56 o 
   2   5   2      692.07      716.68      9.32 o 
   3   5   2      991.05     1063.08     12.83 o 
   4   5   2      838.88      856.21     14.58 o 
   5   5   2       35.19       36.32      4.57 o 
   6   5   2       83.88       93.96      9.63 o 
  -7   6   2       33.09       32.38     11.31 o 
  -6   6   2      114.98      123.08     10.85 o 
  -5   6   2       16.80       15.10      4.43 o 
  -4   6   2      217.16      233.30      5.50 o 
  -3   6   2     1269.54     1323.43     17.68 o 
  -2   6   2     5786.82     5977.84     63.08 o 
  -1   6   2     4743.00     4716.75     46.18 o 
   0   6   2     4533.06     4465.60     43.92 o 
   1   6   2     2259.46     2176.38     26.03 o 
   2   6   2      249.86      251.58      4.64 o 
   3   6   2      215.88      207.06      4.30 o 
   4   6   2       66.88       69.01      3.80 o 
   5   6   2       28.69       29.77      4.28 o 
   6   6   2       74.93       68.30      7.33 o 
  -7   7   2       83.92       75.07     22.39 o 
  -6   7   2       50.60       34.54      7.76 o 
  -5   7   2       38.93       31.22      5.11 o 
  -4   7   2        8.60       10.34      1.99 o 
  -3   7   2       80.09       60.38      2.78 o 
  -2   7   2      485.89      545.81      7.74 o 
  -1   7   2     2111.58     2301.29     23.44 o 
   0   7   2     3165.71     3345.19     35.82 o 
   1   7   2      246.60      224.68      4.32 o 
   2   7   2       77.36       84.19      2.75 o 
   3   7   2       90.80      100.01      3.13 o 
   4   7   2       78.18       65.88      4.08 o 
   5   7   2        7.79       10.59      4.27 o 
   6   7   2        0.67       -4.05      4.58 o 
  -6   8   2      105.41      119.49     10.79 o 
  -5   8   2      366.07      384.40     15.56 o 
  -4   8   2      194.54      183.61      6.07 o 
  -3   8   2       93.73      100.64      4.03 o 
  -2   8   2      478.71      484.48      7.20 o 
  -1   8   2     1728.33     1751.98     22.31 o 
   0   8   2      462.59      450.85      6.94 o 
   1   8   2        0.18       -0.14      0.92 o 
   2   8   2      280.09      300.38      5.36 o 
   3   8   2        0.19       -0.65      1.37 o 
   4   8   2       45.40       40.03      3.63 o 
   5   8   2        0.63       -2.73      3.84 o 
   6   8   2        5.93        8.17      5.32 o 
  -6   9   2       70.37       66.72      9.01 o 
  -5   9   2      204.93      201.79      8.09 o 
  -4   9   2       60.01       58.76      4.83 o 
  -3   9   2      130.64      141.35      4.81 o 
  -2   9   2      115.93      124.55      3.30 o 
  -1   9   2       18.63       15.19      1.50 o 
   0   9   2      129.43      178.92      3.90 o 
   1   9   2      620.42      637.06      9.51 o 
   2   9   2       16.22       12.35      1.41 o 
   3   9   2        0.68        0.39      1.64 o 
   4   9   2        7.55        2.21      2.87 o 
   5   9   2       37.24       26.17      5.96 o 
   6   9   2        1.48      -11.75      7.98 o 
  -6  10   2      219.96      207.16     13.35 o 
  -5  10   2      178.64      195.31      8.12 o 
  -4  10   2       16.38       25.65      3.75 o 
  -3  10   2      911.36      914.54     15.13 o 
  -2  10   2      437.31      396.56      6.95 o 
  -1  10   2       82.14      107.50      3.75 o 
   0  10   2      281.41      278.39      4.62 o 
   1  10   2      986.94      990.91     16.99 o 
   2  10   2       14.16        5.64      1.27 o 
   3  10   2        7.18        6.79      1.82 o 
   4  10   2      140.36      132.47      6.02 o 
   5  10   2      100.93       92.81      8.92 o 
   6  10   2        4.50       -6.87      9.31 o 
  -6  11   2       26.17       32.57      7.73 o 
  -5  11   2        0.36        1.44      3.97 o 
  -4  11   2      186.94      192.46      7.48 o 
  -3  11   2      525.46      526.52     10.33 o 
  -2  11   2      570.37      628.12      9.77 o 
  -1  11   2       30.49       32.47      2.02 o 
   0  11   2        0.69        2.00      1.02 o 
   1  11   2      637.54      661.32     11.26 o 
   2  11   2       55.75       50.33      2.52 o 
   3  11   2        4.09        3.69      1.85 o 
   4  11   2        2.84        2.59      3.85 o 
   5  11   2        0.20        2.88      7.98 o 
   6  11   2       43.16       48.33     13.08 o 
  -6  12   2       10.40        4.88     10.64 o 
  -5  12   2      183.13      192.35      9.77 o 
  -4  12   2       81.78      106.53      6.21 o 
  -3  12   2      674.85      689.47     14.91 o 
  -2  12   2      294.76      319.40      6.32 o 
  -1  12   2       13.21        6.94      1.45 o 
   0  12   2     1426.05     1463.75     17.38 o 
   1  12   2      497.15      514.03      9.63 o 
   2  12   2      348.94      329.74      6.41 o 
   3  12   2        3.96        0.14      2.10 o 
   4  12   2       45.38       47.19      6.34 o 
   5  12   2       13.32       10.64      9.09 o 
   6  12   2        2.19       -1.33      9.98 o 
  -6  13   2        7.13       -0.44     10.86 o 
  -5  13   2        0.77        3.73      5.80 o 
  -4  13   2      413.63      432.98     11.54 o 
  -3  13   2      674.06      721.42     14.92 o 
  -2  13   2       18.32       19.87      2.07 o 
  -1  13   2        9.36       10.79      1.70 o 
   0  13   2      428.49      472.45     10.10 o 
   1  13   2       47.62       65.20      3.42 o 
   2  13   2       53.97       53.74      3.27 o 
   3  13   2        8.32        6.17      2.64 o 
   4  13   2      283.81      263.27     16.41 o 
   5  13   2      138.94      128.81     16.41 o 
   6  13   2       55.73       52.77     14.19 o 
  -6  14   2       12.06       -2.22     10.86 o 
  -5  14   2       23.33       20.70      6.82 o 
  -4  14   2        7.01        4.60      4.38 o 
  -3  14   2      139.01      137.23      6.28 o 
  -2  14   2      203.77      204.61      4.99 o 
  -1  14   2       55.59       60.39      3.16 o 
   0  14   2       16.40       23.53      1.82 o 
   1  14   2      227.39      207.14      5.86 o 
   2  14   2      507.44      501.88      9.66 o 
   3  14   2      104.88      102.84      5.16 o 
   4  14   2       11.85       20.18      8.42 o 
   5  14   2        4.24        3.99      9.09 o 
  -6  15   2        1.22        0.44     11.31 o 
  -5  15   2        0.87       -7.96      8.76 o 
  -4  15   2        1.05       -1.62      4.09 o 
  -3  15   2      118.52      121.62      7.79 o 
  -2  15   2      213.28      208.11      6.36 o 
  -1  15   2        1.31        0.49      1.67 o 
   0  15   2        4.79        0.03      1.79 o 
   1  15   2      293.30      265.30      7.97 o 
   2  15   2      779.99      730.99     18.51 o 
   3  15   2       94.19       94.02      6.11 o 
   4  15   2       20.73       14.19      8.20 o 
   5  15   2       40.99       47.00     12.19 o 
  -5  16   2       16.98        3.89     12.30 o 
  -4  16   2       89.08       81.29      7.89 o 
  -3  16   2       14.26       14.74      4.49 o 
  -2  16   2      117.56      132.12      7.67 o 
  -1  16   2       22.16       17.71      4.03 o 
   0  16   2      283.25      316.36      8.83 o 
   1  16   2        0.26        0.09      2.46 o 
   2  16   2      114.14      106.75      4.83 o 
   3  16   2        2.68        5.34      3.26 o 
   4  16   2        2.31       10.20      8.20 o 
   5  16   2        0.00       -5.99      9.53 o 
  -5  17   2       60.10       39.35     13.19 o 
  -4  17   2       24.05       17.89      5.75 o 
  -3  17   2      149.93      154.60      9.20 o 
  -2  17   2      110.66      128.16     11.27 o 
  -1  17   2       52.54       60.75      6.12 o 
   0  17   2      449.53      431.10     10.83 o 
   1  17   2      501.70      493.09     12.17 o 
   2  17   2       80.51       85.87      5.54 o 
   3  17   2       21.56       25.41      5.07 o 
   4  17   2       81.92       89.35     13.08 o 
   5  17   2       50.66       39.02     12.86 o 
  -5  18   2       24.10       23.06      8.06 o 
  -4  18   2        4.30       -4.66      4.75 o 
  -3  18   2        6.17        0.65      4.39 o 
  -2  18   2        1.16        2.06      4.95 o 
  -1  18   2       22.01       22.18      6.88 o 
   0  18   2       11.70       17.96      9.31 o 
   1  18   2      368.48      367.50     12.60 o 
   2  18   2      168.87      178.67      9.60 o 
   3  18   2        6.38        1.03      4.18 o 
   4  18   2        8.52       11.75      8.87 o 
   5  18   2       16.12       16.41     11.75 o 
  -5  19   2       44.34       40.79     13.08 o 
  -4  19   2       82.55       79.39      8.41 o 
  -3  19   2      101.47      100.46     23.61 o 
  -2  19   2        2.94        3.54      5.22 o 
  -1  19   2       56.23       47.77     10.09 o 
   0  19   2      225.69      216.99     14.42 o 
   1  19   2       14.96       19.46      6.74 o 
   2  19   2        5.00        3.84      4.11 o 
   3  19   2       11.03        9.41      4.78 o 
   4  19   2       29.36       24.17     10.64 o 
  -4  20   2        5.43        8.64      7.66 o 
  -3  20   2        0.22        3.54      6.50 o 
  -2  20   2       29.08       14.60      7.07 o 
  -1  20   2      136.90      124.75     18.96 o 
   0  20   2        3.22        6.20      6.03 o 
   1  20   2       14.40       20.31      7.21 o 
   2  20   2        3.97        1.54      5.86 o 
   3  20   2       23.07       29.54      5.86 o 
   4  20   2        0.77        3.77      9.31 o 
  -4  21   2       61.03       42.53      9.97 o 
  -3  21   2        0.04        1.28      6.35 o 
  -2  21   2       81.61       64.60     10.26 o 
  -1  21   2      141.95      149.21     13.72 o 
   0  21   2      116.68      102.91     17.29 o 
   1  21   2       27.25       31.14      8.62 o 
   2  21   2        0.27        3.50      6.66 o 
   3  21   2       33.13       29.26     19.62 o 
   4  21   2        4.39        4.21      9.98 o 
  -4  22   2       11.09        1.07      8.13 o 
  -3  22   2       91.87       98.90     39.46 o 
  -2  22   2       60.94       50.78     15.63 o 
  -1  22   2       46.59       51.53     10.03 o 
   0  22   2       23.39       23.13      8.22 o 
   1  22   2        1.39        5.16      6.96 o 
   2  22   2        0.02        2.25      6.60 o 
   3  22   2        2.05        1.30      6.88 o 
  -3  23   2       10.18       21.67      8.90 o 
  -2  23   2       75.36       68.08     12.86 o 
  -1  23   2       33.20       15.65      8.22 o 
   0  23   2       32.72       29.51      9.23 o 
   1  23   2        0.63        0.60      6.81 o 
   2  23   2       66.79       85.11     12.11 o 
   3  23   2       65.65       62.30     11.52 o 
  -3  24   2      110.66      109.36     24.83 o 
  -2  24   2      397.38      388.80     21.86 o 
  -1  24   2        2.53        6.24      8.11 o 
   0  24   2       55.32       63.86     11.39 o 
   1  24   2        4.97        1.17     13.19 o 
   2  24   2       76.64       82.46     12.53 o 
   3  24   2       10.32       11.58      8.70 o 
  -2  25   2       19.00       16.55      9.48 o 
  -1  25   2       38.29       37.01     11.03 o 
   0  25   2       56.73       70.04     12.60 o 
   1  25   2       46.75       41.26     17.40 o 
   2  25   2      127.53      157.03     16.37 o 
  -1  26   2       18.84       40.05     11.01 o 
   0  26   2       29.84       23.48     10.65 o 
   1  26   2       44.92       45.65     11.52 o 
  -7   1   3        3.15       -7.04      7.05 o 
  -6   1   3      306.66      327.43     15.83 o 
  -5   1   3        3.37        1.12      2.45 o 
  -4   1   3       23.84       17.85      2.01 o 
  -3   1   3        0.31       -0.01      1.13 o 
  -2   1   3      260.25      241.70      3.88 o 
  -1   1   3     2110.06     2205.64     23.75 o 
   0   1   3      277.13      273.89      4.99 o 
   1   1   3       47.90       50.55      1.58 o 
   2   1   3      300.71      334.05      5.62 o 
   3   1   3       52.94       67.98      2.93 o 
   4   1   3       36.25       37.52      3.10 o 
   5   1   3       95.61       93.10      6.05 o 
   6   1   3        9.47        7.62      4.21 o 
  -7   2   3       23.58        9.53      7.84 o 
  -6   2   3       45.93       69.99     11.97 o 
  -5   2   3      111.49      106.12      4.89 o 
  -4   2   3      241.47      230.39      5.17 o 
  -3   2   3       19.79       23.96      1.66 o 
  -2   2   3       43.04       59.29      2.51 o 
  -1   2   3     4500.34     4434.34     43.36 o 
   0   2   3     1884.83     1869.11     24.66 o 
   1   2   3      263.79      259.86      3.28 o 
   2   2   3      600.23      692.52      8.68 o 
   3   2   3      142.08      138.21      3.97 o 
   4   2   3       20.05       13.66      2.52 o 
   5   2   3        0.38        3.55      3.37 o 
   6   2   3        8.05        1.66      4.13 o 
  -7   3   3       13.71       14.41      8.20 o 
  -6   3   3      180.47      191.55     12.83 o 
  -5   3   3      206.76      200.49      7.07 o 
  -4   3   3      521.89      518.80      9.16 o 
  -3   3   3        4.58        7.87      1.30 o 
  -2   3   3        0.19        1.87      0.84 o 
  -1   3   3    15677.79    15571.90    160.15 o 
   0   3   3       39.50       48.19      1.60 o 
   1   3   3       62.61       68.29      2.73 o 
   2   3   3      171.36      192.14      3.30 o 
   3   3   3       87.77      104.53      4.66 o 
   4   3   3       40.28       34.37      3.44 o 
   5   3   3       11.96        9.84      3.74 o 
   6   3   3        1.73        3.86      4.27 o 
  -7   4   3        0.66        7.43      7.37 o 
  -6   4   3       46.54       49.62      8.15 o 
  -5   4   3      158.07      160.32      7.25 o 
  -4   4   3       44.07       44.37      3.13 o 
  -3   4   3      403.29      436.56      6.93 o 
  -2   4   3       42.91       41.56      1.58 o 
  -1   4   3     2917.15     3079.36     32.89 o 
   0   4   3     1047.73     1022.23     10.94 o 
   1   4   3      336.40      313.50      4.31 o 
   2   4   3      478.38      494.41      6.41 o 
   3   4   3       38.75       33.89      1.98 o 
   4   4   3        1.13        2.31      2.37 o 
   5   4   3        0.12       -0.54      3.23 o 
   6   4   3        0.02        0.47      3.96 o 
  -7   5   3       19.56       17.29      8.36 o 
  -6   5   3        3.98       -0.76      9.42 o 
  -5   5   3       55.81       56.94      5.38 o 
  -4   5   3      832.46      788.85     11.56 o 
  -3   5   3      483.42      470.20      7.31 o 
  -2   5   3       58.07       49.73      2.30 o 
  -1   5   3      704.14      740.20      9.10 o 
   0   5   3      216.09      223.70      3.30 o 
   1   5   3        0.01        0.45      0.63 o 
   2   5   3      516.04      582.43      7.34 o 
   3   5   3       13.79       17.70      1.60 o 
   4   5   3      263.93      252.44      8.00 o 
   5   5   3       34.42       26.70      4.26 o 
   6   5   3        0.05       -4.34      4.94 o 
  -7   6   3        1.72        2.50      8.31 o 
  -6   6   3        7.30        0.12      5.88 o 
  -5   6   3       49.98       52.45      5.11 o 
  -4   6   3       30.68       34.11      2.50 o 
  -3   6   3       63.42       53.26      2.36 o 
  -2   6   3     6850.63     7111.99     79.73 o 
  -1   6   3     1716.17     1803.73     21.89 o 
   0   6   3     2882.99     2905.93     49.20 o 
   1   6   3        6.75       10.09      1.06 o 
   2   6   3       11.21       10.62      1.41 o 
   3   6   3      389.00      364.76      6.10 o 
   4   6   3        3.16        1.68      3.20 o 
   5   6   3       30.62       23.91      7.62 o 
   6   6   3        0.01        1.27      4.91 o 
  -7   7   3       18.19       11.60      7.94 o 
  -6   7   3       24.43       19.51      7.05 o 
  -5   7   3       20.49       14.50      3.89 o 
  -4   7   3      311.25      291.53      7.73 o 
  -3   7   3      276.99      274.09      7.89 o 
  -2   7   3      360.80      390.43      9.67 o 
  -1   7   3      273.36      262.70      4.79 o 
   0   7   3     2575.20     2655.04     26.92 o 
   1   7   3       53.15       53.76      2.11 o 
   2   7   3      825.27      841.35     11.22 o 
   3   7   3      686.18      697.74      9.64 o 
   4   7   3       24.51       32.61      3.86 o 
   5   7   3       28.24       32.42      5.16 o 
   6   7   3        2.73        6.63      5.15 o 
  -6   8   3      129.64      127.20     10.95 o 
  -5   8   3       25.33       29.10      4.37 o 
  -4   8   3      168.58      154.59      6.57 o 
  -3   8   3      417.03      442.89      8.92 o 
  -2   8   3      312.99      311.13      5.31 o 
  -1   8   3     1125.36     1048.65     13.82 o 
   0   8   3     1919.27     2057.36     23.12 o 
   1   8   3      142.25      190.31      4.45 o 
   2   8   3       21.06       10.14      1.52 o 
   3   8   3       12.90       14.87      1.99 o 
   4   8   3      349.76      347.09      9.70 o 
   5   8   3      208.07      225.42      9.93 o 
   6   8   3       20.57       16.14      7.98 o 
  -6   9   3       29.20       29.24      7.35 o 
  -5   9   3      422.34      436.53     20.86 o 
  -4   9   3      493.47      503.41     14.46 o 
  -3   9   3        0.10       -0.64      1.63 o 
  -2   9   3      109.90      122.33      3.50 o 
  -1   9   3     7063.16     7044.33     80.47 o 
   0   9   3      459.66      475.67      6.94 o 
   1   9   3      351.15      326.13      6.02 o 
   2   9   3      386.57      393.94      6.67 o 
   3   9   3      125.48      144.76      4.25 o 
   4   9   3      669.61      618.08     15.53 o 
   5   9   3       34.41       33.74      5.40 o 
   6   9   3       30.53       19.07     10.86 o 
  -6  10   3      229.09      257.71     20.95 o 
  -5  10   3      315.93      353.06     19.74 o 
  -4  10   3       46.40       45.81      4.52 o 
  -3  10   3      469.72      468.82      9.50 o 
  -2  10   3     1693.92     1862.62     21.78 o 
  -1  10   3      405.61      381.96      6.60 o 
   0  10   3      636.02      668.89      9.14 o 
   1  10   3     1014.15      965.98     13.59 o 
   2  10   3      267.13      231.37      4.47 o 
   3  10   3      124.93      112.61      4.00 o 
   4  10   3      452.05      437.76     12.52 o 
   5  10   3      281.26      277.99     13.98 o 
   6  10   3       15.56       15.96     10.64 o 
  -6  11   3       94.65       99.06     10.10 o 
  -5  11   3      133.74      151.21      7.77 o 
  -4  11   3      713.58      641.89     14.66 o 
  -3  11   3     1193.90     1173.14     25.66 o 
  -2  11   3      618.48      608.09      8.89 o 
  -1  11   3      186.03      182.63      3.76 o 
   0  11   3      365.72      373.89      6.17 o 
   1  11   3        5.53        3.48      1.41 o 
   2  11   3       62.62       65.36      3.01 o 
   3  11   3      262.83      258.72      6.64 o 
   4  11   3       19.31       25.37      5.76 o 
   5  11   3       71.39       61.26      7.99 o 
   6  11   3       35.15       27.05     12.42 o 
  -6  12   3      148.71      148.14     11.98 o 
  -5  12   3      158.35      169.68      8.21 o 
  -4  12   3      158.75      151.30      7.78 o 
  -3  12   3      110.46      125.40      6.08 o 
  -2  12   3        5.54        5.05      1.41 o 
  -1  12   3      115.95       96.40      3.33 o 
   0  12   3      234.70      221.89      5.80 o 
   1  12   3      375.64      356.12      6.98 o 
   2  12   3      617.35      610.41     10.75 o 
   3  12   3     2335.64     2272.24     34.37 o 
   4  12   3      220.09      216.00     11.17 o 
   5  12   3       30.05       32.37     10.64 o 
   6  12   3        9.29        1.55      9.76 o 
  -6  13   3       88.10       96.00     15.96 o 
  -5  13   3       83.56      105.89      6.97 o 
  -4  13   3      447.22      455.36     12.10 o 
  -3  13   3      924.80      826.19     16.77 o 
  -2  13   3      349.28      345.36      8.37 o 
  -1  13   3       63.15       56.23      2.76 o 
   0  13   3        8.86        3.61      1.40 o 
   1  13   3       42.91       45.02      2.82 o 
   2  13   3       12.43       13.34      2.41 o 
   3  13   3      101.94       99.97      5.23 o 
   4  13   3      361.57      343.93     14.49 o 
   5  13   3       29.57       25.27     10.64 o 
  -6  14   3        0.06       -6.43      9.98 o 
  -5  14   3        7.88        8.32      4.98 o 
  -4  14   3        0.20        4.84      3.33 o 
  -3  14   3      129.31      145.47     13.32 o 
  -2  14   3      139.44      143.09      5.18 o 
  -1  14   3        1.94        0.70      1.48 o 
   0  14   3        7.47        9.51      1.87 o 
   1  14   3      400.84      372.82      8.58 o 
   2  14   3      876.33      872.53     14.29 o 
   3  14   3      703.73      677.49     15.24 o 
   4  14   3      629.50      611.61     32.15 o 
   5  14   3       50.27       34.36     11.53 o 
  -6  15   3       64.77       97.77     17.07 o 
  -5  15   3      200.09      207.41     11.45 o 
  -4  15   3       43.04       57.58      6.77 o 
  -3  15   3        9.56       16.84      3.57 o 
  -2  15   3      305.33      298.81      7.46 o 
  -1  15   3      587.75      567.89     13.49 o 
   0  15   3       40.94       66.39      3.81 o 
   1  15   3      298.19      271.86      7.43 o 
   2  15   3      120.16      121.29      6.82 o 
   3  15   3      105.08      100.21      6.07 o 
   4  15   3       99.92      122.61     14.19 o 
   5  15   3        0.91        5.54      9.53 o 
  -5  16   3        0.01       -7.13      5.71 o 
  -4  16   3      179.31      169.68     10.07 o 
  -3  16   3       23.20       10.32      4.46 o 
  -2  16   3      291.74      243.48      8.00 o 
  -1  16   3      488.99      447.73     10.23 o 
   0  16   3       99.24      101.61      4.77 o 
   1  16   3      828.75      821.35     15.04 o 
   2  16   3      287.93      284.95      8.22 o 
   3  16   3       12.34       10.78      3.42 o 
   4  16   3      238.25      228.36     17.96 o 
   5  16   3      288.45      248.31     21.95 o 
  -5  17   3       74.57       85.59     10.76 o 
  -4  17   3       22.03       24.89      5.97 o 
  -3  17   3      164.48      207.25     10.19 o 
  -2  17   3      214.01      205.29     13.16 o 
  -1  17   3       38.11       42.75      4.26 o 
   0  17   3     1408.60     1346.74     24.57 o 
   1  17   3      613.74      604.98     15.87 o 
   2  17   3        1.13        1.43      3.03 o 
   3  17   3      171.76      176.44      9.48 o 
   4  17   3      120.79      118.84     14.63 o 
   5  17   3       54.36       45.01     13.30 o 
  -5  18   3        4.27        1.25      6.81 o 
  -4  18   3        0.37       -6.86      4.57 o 
  -3  18   3       27.23       21.28     10.75 o 
  -2  18   3      150.39      144.09     12.46 o 
  -1  18   3     1011.79      914.91     48.44 o 
   0  18   3      990.68      930.01     31.25 o 
   1  18   3      243.57      247.59      7.64 o 
   2  18   3      404.22      399.02     11.60 o 
   3  18   3       84.84       95.69      8.85 o 
   4  18   3        1.53        2.22      7.98 o 
  -5  19   3       82.31      124.19     12.50 o 
  -4  19   3       47.30       35.25      9.30 o 
  -3  19   3      428.67      413.50     20.44 o 
  -2  19   3      337.41      351.75     18.25 o 
  -1  19   3        0.04        6.51      8.76 o 
   0  19   3      249.35      256.34     15.44 o 
   1  19   3      117.18      136.06      7.17 o 
   2  19   3        8.06        6.08      4.40 o 
   3  19   3       15.50       14.08      5.15 o 
   4  19   3       66.08       81.37     13.75 o 
  -4  20   3        6.22        5.07      7.76 o 
  -3  20   3       72.42       67.62     10.81 o 
  -2  20   3       23.89       22.10     10.09 o 
  -1  20   3       18.68       20.54      7.36 o 
   0  20   3      287.79      283.45     16.54 o 
   1  20   3      642.69      605.88     25.00 o 
   2  20   3      334.70      338.41     13.50 o 
   3  20   3       10.05       15.99      5.44 o 
   4  20   3       46.75       41.24     12.19 o 
  -4  21   3       27.01       27.51     10.42 o 
  -3  21   3      109.55      114.41     13.23 o 
  -2  21   3      397.90      390.61     20.14 o 
  -1  21   3      137.27      134.58     13.09 o 
   0  21   3       59.29       65.42     10.42 o 
   1  21   3       23.40       25.27      8.31 o 
   2  21   3       14.32       12.54      7.35 o 
   3  21   3        9.42       10.42      5.37 o 
   4  21   3        0.01       15.96      9.98 o 
  -4  22   3        7.39       -3.01      8.24 o 
  -3  22   3        0.16       -1.28      7.35 o 
  -2  22   3        7.24       13.64      7.60 o 
  -1  22   3       21.37       18.85      7.84 o 
   0  22   3       60.29       59.80     10.73 o 
   1  22   3      138.01      141.40     14.42 o 
   2  22   3       31.43       33.41     12.42 o 
   3  22   3      130.75      125.44     13.79 o 
  -3  23   3       27.93       39.21     16.30 o 
  -2  23   3        3.80       -0.67     10.42 o 
  -1  23   3       75.73       85.80     11.99 o 
   0  23   3      150.45      157.62     15.36 o 
   1  23   3       48.94       61.79     11.21 o 
   2  23   3       19.38       13.54      7.88 o 
   3  23   3        0.42        2.86      7.72 o 
  -3  24   3        1.32       -2.22      8.65 o 
  -2  24   3      119.65      139.97     15.27 o 
  -1  24   3        0.38        3.91      7.80 o 
   0  24   3       30.15       26.48      9.63 o 
   1  24   3       31.30       10.53      8.69 o 
   2  24   3       20.63       18.18      9.09 o 
  -2  25   3       45.14       57.19     12.06 o 
  -1  25   3       91.68       94.80     13.57 o 
   0  25   3       14.53       20.84      9.64 o 
   1  25   3        1.27       -6.66      7.99 o 
   2  25   3       20.43       20.71     10.22 o 
  -1  26   3        7.42       11.01      9.79 o 
   0  26   3        1.22       -5.13      8.62 o 
   1  26   3        1.14       -0.60     13.19 o 
  -7   0   4       46.18       68.51     14.63 o 
  -6   0   4       34.94       49.00     11.53 o 
  -5   0   4      789.91      765.44     18.95 o 
  -4   0   4      792.25      756.22     17.33 o 
  -3   0   4     2074.49     2092.82     31.96 o 
  -2   0   4      322.45      262.68      5.46 o 
  -1   0   4     3645.50     3536.39    140.90 o 
   0   0   4     7365.20     7416.59    149.41 o 
   1   0   4      435.84      531.93      8.82 o 
   2   0   4       92.50      120.75      6.92 o 
   3   0   4       50.95       49.72      4.45 o 
   4   0   4     2301.93     2112.62     47.11 o 
   5   0   4      633.37      570.24     19.82 o 
   6   0   4       69.42       86.24     13.75 o 
  -7   1   4      120.35      111.85     16.63 o 
  -6   1   4      146.87      181.24     12.46 o 
  -5   1   4        0.31        7.65      4.44 o 
  -4   1   4       62.30       68.46      3.62 o 
  -3   1   4       18.43       28.85      3.34 o 
  -2   1   4      390.88      470.84      6.54 o 
  -1   1   4     1040.07     1115.99     15.66 o 
   0   1   4      883.09      901.09     12.10 o 
   1   1   4        1.60       14.03      1.49 o 
   2   1   4     1215.52     1227.33     16.74 o 
   3   1   4     1581.15     1598.85     19.88 o 
   4   1   4      276.08      310.87     17.62 o 
   5   1   4      316.75      305.60      9.97 o 
   6   1   4      171.49      198.78     13.24 o 
  -7   2   4        2.96        1.41      7.59 o 
  -6   2   4      226.98      226.79     17.40 o 
  -5   2   4      716.46      711.46     14.22 o 
  -4   2   4      976.87      945.05     13.22 o 
  -3   2   4      403.36      362.21      6.63 o 
  -2   2   4     1017.04      920.04     11.54 o 
  -1   2   4       18.80       14.76      1.07 o 
   0   2   4      479.68      403.52      6.42 o 
   1   2   4      481.84      572.23      6.97 o 
   2   2   4      131.81      145.09      3.27 o 
   3   2   4      233.00      218.26      5.21 o 
   4   2   4      847.75      771.50     14.03 o 
   5   2   4      316.60      300.26      9.72 o 
   6   2   4      167.26      197.04     13.25 o 
  -7   3   4        0.05       -4.30      6.75 o 
  -6   3   4       53.79       74.74      9.20 o 
  -5   3   4        8.84        8.50      3.90 o 
  -4   3   4        8.64       13.42      2.14 o 
  -3   3   4      157.94      185.14      4.24 o 
  -2   3   4      814.78      914.59     12.56 o 
  -1   3   4        1.40        0.57      0.80 o 
   0   3   4     4772.87     4657.90     53.77 o 
   1   3   4     1744.20     1729.43     22.57 o 
   2   3   4      796.31      883.16     10.19 o 
   3   3   4      411.81      428.36      8.48 o 
   4   3   4      459.63      461.79     11.38 o 
   5   3   4        6.78       -3.00      3.26 o 
   6   3   4       15.58       41.01      8.11 o 
  -7   4   4       25.97       25.09      8.54 o 
  -6   4   4      766.18      757.17     25.00 o 
  -5   4   4      909.64      889.70     16.67 o 
  -4   4   4      701.76      709.81     11.71 o 
  -3   4   4      168.14      130.55      3.50 o 
  -2   4   4        0.11        3.37      1.04 o 
  -1   4   4      682.22      649.36      8.21 o 
   0   4   4     2569.05     2746.15     36.80 o 
   1   4   4      592.74      604.12      6.82 o 
   2   4   4      130.59      128.31      2.93 o 
   3   4   4       15.03       16.41      2.18 o 
   4   4   4      142.14      142.75      6.44 o 
   5   4   4       50.90       46.78      4.86 o 
   6   4   4      130.20      130.44     24.61 o 
  -7   5   4        3.18        4.85      7.28 o 
  -6   5   4        9.76       23.15      6.97 o 
  -5   5   4      145.97      161.38      7.80 o 
  -4   5   4        5.00        6.05      1.96 o 
  -3   5   4       43.35       41.71      2.17 o 
  -2   5   4     1101.18     1101.28     13.58 o 
  -1   5   4      444.99      437.91      9.01 o 
   0   5   4       34.73       18.92      1.62 o 
   1   5   4      226.49      198.37      3.23 o 
   2   5   4       67.65       51.09      2.35 o 
   3   5   4      313.97      300.85      6.52 o 
   4   5   4        8.24        7.54      3.11 o 
   5   5   4        3.74        0.30      3.29 o 
   6   5   4       18.58       36.66      8.36 o 
  -7   6   4      230.60      244.75     20.84 o 
  -6   6   4      157.16      173.04     12.37 o 
  -5   6   4      330.86      325.71     11.83 o 
  -4   6   4      444.48      434.56      9.79 o 
  -3   6   4      910.86      870.20     11.86 o 
  -2   6   4      144.92      145.51      4.11 o 
  -1   6   4     2288.71     2276.18     27.27 o 
   0   6   4      824.54      918.89     11.30 o 
   1   6   4      178.06      218.20      4.08 o 
   2   6   4      398.87      429.71      6.55 o 
   3   6   4      130.02      134.24      4.12 o 
   4   6   4       11.33       13.35      3.35 o 
   5   6   4        4.74        6.43      4.97 o 
   6   6   4       10.43       12.26      7.10 o 
  -6   7   4      118.86      139.31     11.30 o 
  -5   7   4      341.60      354.50     10.88 o 
  -4   7   4       78.80       95.13      4.83 o 
  -3   7   4      110.05      129.00      4.79 o 
  -2   7   4     1280.32     1197.30     28.29 o 
  -1   7   4      227.81      204.63      6.35 o 
   0   7   4       88.96      101.97      3.65 o 
   1   7   4      116.88      182.96      3.44 o 
   2   7   4      312.17      299.28      5.58 o 
   3   7   4      609.76      619.55      9.78 o 
   4   7   4      232.07      215.40      7.76 o 
   5   7   4      139.37      163.22      8.81 o 
   6   7   4       18.65       19.40      7.68 o 
  -6   8   4       86.48       86.81      9.78 o 
  -5   8   4       13.83       13.08      3.88 o 
  -4   8   4      386.83      381.38     13.15 o 
  -3   8   4     1015.81      929.83     12.60 o 
  -2   8   4     4406.80     4484.17     52.72 o 
  -1   8   4     1635.62     1721.88     21.57 o 
   0   8   4     2096.18     2156.88     24.45 o 
   1   8   4       23.49       17.66      1.53 o 
   2   8   4       45.03       45.10      2.38 o 
   3   8   4      310.43      321.75      7.58 o 
   4   8   4       38.63       34.92      4.62 o 
   5   8   4        3.47        6.85      4.26 o 
   6   8   4       15.84       32.59     12.19 o 
  -6   9   4       27.85       20.53      7.10 o 
  -5   9   4       16.26       14.39      3.94 o 
  -4   9   4      164.21      167.20      7.28 o 
  -3   9   4        4.81        4.20      1.64 o 
  -2   9   4      245.84      292.77      6.66 o 
  -1   9   4        0.11        1.69      1.13 o 
   0   9   4       89.73       94.58      2.36 o 
   1   9   4      103.28       83.29      3.10 o 
   2   9   4      132.74      123.80      3.64 o 
   3   9   4        1.23        0.77      1.84 o 
   4   9   4      408.78      415.54     12.28 o 
   5   9   4      268.40      295.14     19.95 o 
   6   9   4       12.21       32.59     11.97 o 
  -6  10   4       45.96       58.88     11.42 o 
  -5  10   4      210.95      223.44      9.03 o 
  -4  10   4      217.82      227.29      8.28 o 
  -3  10   4     1206.74     1176.72     18.81 o 
  -2  10   4     1929.04     1951.35     25.37 o 
  -1  10   4      279.98      278.05      5.46 o 
   0  10   4      145.16      187.64      4.00 o 
   1  10   4      449.19      485.98      7.59 o 
   2  10   4       96.63       92.78      3.35 o 
   3  10   4      167.85      162.72      5.03 o 
   4  10   4      161.68      169.49     10.47 o 
   5  10   4        8.25       14.10      5.68 o 
   6  10   4       44.03       49.22     13.97 o 
  -6  11   4       66.87       73.90      9.72 o 
  -5  11   4       79.22       75.60      6.03 o 
  -4  11   4       19.15       15.14      4.48 o 
  -3  11   4       31.13       38.32      5.55 o 
  -2  11   4      365.75      359.53      7.09 o 
  -1  11   4       15.55       20.42      1.85 o 
   0  11   4       45.31       37.43      2.05 o 
   1  11   4       85.67       97.67      3.27 o 
   2  11   4      279.47      282.10      6.66 o 
   3  11   4      243.44      221.73      7.52 o 
   4  11   4       33.36       28.41      5.64 o 
   5  11   4       73.88       83.39      8.77 o 
   6  11   4       22.90       36.58     13.30 o 
  -6  12   4       24.70       21.34      7.29 o 
  -5  12   4      105.88      124.53      9.71 o 
  -4  12   4      503.93      485.50     12.60 o 
  -3  12   4      640.78      610.38     12.00 o 
  -2  12   4      105.51       97.49      3.85 o 
  -1  12   4     1307.69     1187.16     14.73 o 
   0  12   4        0.96        5.21      1.38 o 
   1  12   4      234.34      233.13      5.50 o 
   2  12   4        3.11        3.12      2.05 o 
   3  12   4       69.07       72.94      5.01 o 
   4  12   4        8.05        4.84      4.58 o 
   5  12   4       37.10       30.90      6.79 o 
  -6  13   4       49.70       35.92     12.86 o 
  -5  13   4       15.37       15.90      4.41 o 
  -4  13   4       18.90       21.85      3.98 o 
  -3  13   4       49.90       55.51      3.99 o 
  -2  13   4       22.48       17.96      2.65 o 
  -1  13   4       69.43       65.46      2.55 o 
   0  13   4      242.29      233.36      5.17 o 
   1  13   4        1.23       -0.79      1.94 o 
   2  13   4       35.20       41.87      3.30 o 
   3  13   4      114.83      119.63      6.30 o 
   4  13   4       64.17       53.18     10.31 o 
   5  13   4        0.01        6.65      8.42 o 
  -6  14   4       70.06       58.75     14.63 o 
  -5  14   4       16.30       15.01      5.58 o 
  -4  14   4       52.51       59.78      5.30 o 
  -3  14   4        6.11       14.86      3.00 o 
  -2  14   4        2.56        2.46      2.18 o 
  -1  14   4       20.83       23.00      2.38 o 
   0  14   4        6.63        5.03      1.86 o 
   1  14   4       54.22       54.28      3.82 o 
   2  14   4       12.07       13.04      2.88 o 
   3  14   4      215.82      200.36      9.13 o 
   4  14   4       34.95       29.45      6.16 o 
   5  14   4       39.73       31.26     11.09 o 
  -5  15   4       11.31       10.13      5.52 o 
  -4  15   4        0.80       -2.89      4.16 o 
  -3  15   4      150.92      140.80      5.85 o 
  -2  15   4       22.49       16.05      2.69 o 
  -1  15   4       11.29       14.66      2.69 o 
   0  15   4      612.71      644.39     11.09 o 
   1  15   4        4.61        4.49      2.55 o 
   2  15   4        1.40        2.17      2.68 o 
   3  15   4        0.88       -1.76      2.96 o 
   4  15   4        6.45        5.67      5.08 o 
   5  15   4        3.55        3.77      9.31 o 
  -5  16   4        1.69       -4.28      5.05 o 
  -4  16   4       11.77        6.74      4.88 o 
  -3  16   4       31.92       24.48      5.16 o 
  -2  16   4      116.96      122.00      6.21 o 
  -1  16   4      249.44      238.89      7.05 o 
   0  16   4        7.11        1.79      2.13 o 
   1  16   4      182.64      174.17      6.39 o 
   2  16   4       90.60       90.52      5.89 o 
   3  16   4        3.00        0.08      3.09 o 
   4  16   4        9.14        2.88      7.54 o 
   5  16   4        8.26       20.40     11.31 o 
  -5  17   4       10.46       11.25      5.92 o 
  -4  17   4       98.76       95.10      8.34 o 
  -3  17   4       58.38       49.04      8.67 o 
  -2  17   4      230.83      207.28     12.02 o 
  -1  17   4        6.40        6.96      3.51 o 
   0  17   4      203.85      201.84      6.02 o 
   1  17   4       46.40       58.17      4.33 o 
   2  17   4        6.42        2.99      3.15 o 
   3  17   4       11.01       12.29      3.90 o 
   4  17   4        8.41       10.86      8.42 o 
  -5  18   4        8.61        4.95      5.93 o 
  -4  18   4        6.39        1.09      6.82 o 
  -3  18   4       64.20       69.01     10.09 o 
  -2  18   4        3.23        1.64      5.64 o 
  -1  18   4      319.98      310.52      9.96 o 
   0  18   4        0.21        0.95      2.65 o 
   1  18   4        1.41        2.63      2.66 o 
   2  18   4       11.47        8.20      3.66 o 
   3  18   4       88.75       80.32      7.89 o 
   4  18   4        0.23       -3.10      7.98 o 
  -5  19   4        4.60       11.94      8.36 o 
  -4  19   4       39.77       29.15      9.09 o 
  -3  19   4        5.38        6.15      6.85 o 
  -2  19   4       22.47       16.97      7.07 o 
  -1  19   4      458.99      429.51     20.19 o 
   0  19   4       83.71       82.37     12.35 o 
   1  19   4       73.71       68.25     10.11 o 
   2  19   4       19.70       11.38      5.01 o 
   3  19   4       60.05       48.97      6.83 o 
   4  19   4       30.22       27.27     10.42 o 
  -4  20   4       99.54      110.06     25.05 o 
  -3  20   4       31.56        8.60      7.76 o 
  -2  20   4       29.28       46.51      9.19 o 
  -1  20   4      114.67      145.88     13.25 o 
   0  20   4      179.70      195.77     14.89 o 
   1  20   4      368.61      347.14     24.97 o 
   2  20   4       43.70       28.72      6.01 o 
   3  20   4       13.00        8.75      6.26 o 
   4  20   4       21.47       12.42     10.42 o 
  -4  21   4       42.66       39.37     24.39 o 
  -3  21   4        2.32       -1.59      6.96 o 
  -2  21   4       10.17       19.58      8.27 o 
  -1  21   4       87.77       75.26     17.63 o 
   0  21   4      110.45      110.83     12.14 o 
   1  21   4      516.98      502.39     23.27 o 
   2  21   4      134.89      144.21     14.14 o 
   3  21   4       86.36       86.60     10.28 o 
  -4  22   4       70.46       75.36     15.08 o 
  -3  22   4       19.44       19.84      9.87 o 
  -2  22   4       39.84       40.54      9.87 o 
  -1  22   4        9.75       18.44      8.08 o 
   0  22   4       49.57       55.95     19.29 o 
   1  22   4      382.75      377.57     32.15 o 
   2  22   4      186.12      214.37     16.77 o 
   3  22   4        4.50       -1.33     10.42 o 
  -3  23   4        2.36      -10.05      7.66 o 
  -2  23   4      166.99      168.84     15.73 o 
  -1  23   4       36.38       45.19     10.10 o 
   0  23   4       58.67       60.02     12.64 o 
   1  23   4      168.22      187.77     16.70 o 
   2  23   4      344.52      359.25     20.53 o 
   3  23   4       42.64       52.77     15.30 o 
  -3  24   4       42.29       75.57     13.14 o 
  -2  24   4       11.93        7.63      8.86 o 
  -1  24   4       28.28       38.24     14.85 o 
   0  24   4      107.44      109.73     14.11 o 
   1  24   4       18.46       17.92      9.40 o 
   2  24   4        1.66        3.51      8.25 o 
  -2  25   4       31.34       14.46     17.52 o 
  -1  25   4      140.34      172.58     17.12 o 
   0  25   4       28.35       35.15     13.75 o 
   1  25   4        0.05       -5.78      7.76 o 
  -1  26   4        7.22        6.13      9.16 o 
   0  26   4       44.02       49.47     12.18 o 
  -7   1   5       97.31       67.58     13.08 o 
  -6   1   5       59.98       54.51      8.62 o 
  -5   1   5        3.60       -1.28      2.68 o 
  -4   1   5       20.92       28.42      3.90 o 
  -3   1   5      271.42      292.72      5.54 o 
  -2   1   5       22.86       15.15      1.45 o 
  -1   1   5       28.90       31.27      2.74 o 
   0   1   5      475.60      512.69      8.19 o 
   1   1   5        8.21        9.15      1.12 o 
   2   1   5      150.91      163.92      3.68 o 
   3   1   5      210.67      190.47      5.82 o 
   4   1   5       28.81       28.26      3.65 o 
   5   1   5       23.13       27.14      4.39 o 
   6   1   5       11.55       24.14      7.51 o 
  -7   2   5       31.07       26.86      8.61 o 
  -6   2   5        0.03       -2.91      5.48 o 
  -5   2   5        0.84       -3.14      2.65 o 
  -4   2   5      102.74      118.98      6.19 o 
  -3   2   5       21.56       25.63      2.03 o 
  -2   2   5       82.92       84.47      2.84 o 
  -1   2   5      853.10      921.46     12.12 o 
   0   2   5      245.04      263.77      5.21 o 
   1   2   5       28.96       25.05      2.14 o 
   2   2   5     1017.47     1092.59     12.38 o 
   3   2   5       24.45       19.79      2.62 o 
   4   2   5      154.58      145.47      7.81 o 
   5   2   5        1.94        2.28      3.43 o 
   6   2   5      116.67      115.13     11.03 o 
  -7   3   5       28.72       15.05     12.75 o 
  -6   3   5       12.16       14.69     11.64 o 
  -5   3   5      165.04      155.72     11.55 o 
  -4   3   5      141.12      136.96      5.54 o 
  -3   3   5       14.17       22.82      2.23 o 
  -2   3   5      100.66      117.56      3.32 o 
  -1   3   5      124.14      102.17      5.61 o 
   0   3   5       72.38       77.56      2.74 o 
   1   3   5     1300.98     1430.24     14.22 o 
   2   3   5      389.06      410.08      6.49 o 
   3   3   5      211.92      185.23      5.85 o 
   4   3   5        1.06        2.23      3.34 o 
   5   3   5       20.78       14.92      4.00 o 
   6   3   5        8.90       18.88      7.44 o 
  -7   4   5       29.15       25.50      8.20 o 
  -6   4   5       27.58       25.67     10.53 o 
  -5   4   5        0.53        7.45      3.71 o 
  -4   4   5      254.58      256.37      8.75 o 
  -3   4   5        1.26        4.83      1.53 o 
  -2   4   5      793.34      894.97     11.39 o 
  -1   4   5     1610.68     1635.00     20.55 o 
   0   4   5      293.68      319.54      5.11 o 
   1   4   5      219.83      202.27      3.41 o 
   2   4   5      110.88      102.62      2.97 o 
   3   4   5      421.74      418.18      9.16 o 
   4   4   5      125.74      127.18      9.75 o 
   5   4   5       13.88       14.83      3.97 o 
   6   4   5       43.72       51.29      9.08 o 
  -7   5   5       16.08       16.78      8.06 o 
  -6   5   5        0.13       -2.11      5.62 o 
  -5   5   5      964.73      925.74     19.79 o 
  -4   5   5      509.22      432.84     11.41 o 
  -3   5   5      451.75      485.47      7.14 o 
  -2   5   5      446.57      457.34      6.93 o 
  -1   5   5      324.52      336.45      7.45 o 
   0   5   5        0.29        1.90      0.95 o 
   1   5   5       95.62      102.53      2.49 o 
   2   5   5      355.94      349.41      5.79 o 
   3   5   5        0.90       -0.87      2.15 o 
   4   5   5      203.07      183.82      8.16 o 
   5   5   5       42.37       42.88      4.89 o 
   6   5   5        4.37       17.30      7.28 o 
  -6   6   5       24.58       21.33      7.17 o 
  -5   6   5        2.48        6.08      6.14 o 
  -4   6   5      205.78      201.50      7.77 o 
  -3   6   5      280.01      285.16      5.81 o 
  -2   6   5     2028.18     1925.54     24.37 o 
  -1   6   5      471.04      485.01      7.62 o 
   0   6   5     2273.43     2355.08     26.41 o 
   1   6   5      660.85      696.26      8.06 o 
   2   6   5      841.40      864.84     11.15 o 
   3   6   5      352.50      330.34      8.82 o 
   4   6   5      226.66      218.41     12.17 o 
   5   6   5        1.25        6.89      4.30 o 
   6   6   5       10.63       18.24     15.08 o 
  -6   7   5      124.38      125.64     11.10 o 
  -5   7   5      851.06      852.66     18.78 o 
  -4   7   5      538.78      481.85     19.14 o 
  -3   7   5      158.78      155.24      4.31 o 
  -2   7   5     3417.33     3428.08     37.77 o 
  -1   7   5        8.59        4.53      1.01 o 
   0   7   5        0.48        4.46      1.65 o 
   1   7   5      556.09      533.69      6.66 o 
   2   7   5        1.70        2.86      1.31 o 
   3   7   5      129.45      121.06      5.49 o 
   4   7   5      225.60      202.06      8.74 o 
   5   7   5       54.19       52.83      6.16 o 
   6   7   5        3.02        6.21     10.20 o 
  -6   8   5      148.87      150.36     14.97 o 
  -5   8   5       38.86       47.27      5.26 o 
  -4   8   5      350.31      315.53      9.81 o 
  -3   8   5      375.31      380.66      7.08 o 
  -2   8   5      471.82      480.02      7.53 o 
  -1   8   5     1105.73     1137.95     15.15 o 
   0   8   5     2950.70     2906.73     30.20 o 
   1   8   5     1169.41     1248.07     13.89 o 
   2   8   5      242.50      248.42      5.37 o 
   3   8   5      628.86      631.84     13.31 o 
   4   8   5      217.74      207.66      8.79 o 
   5   8   5        0.03        3.99      5.17 o 
   6   8   5        3.65        1.11      9.98 o 
  -6   9   5       73.40       77.09      9.53 o 
  -5   9   5      226.83      230.23     10.91 o 
  -4   9   5       75.61       78.38      5.55 o 
  -3   9   5      357.90      340.32      7.35 o 
  -2   9   5      262.32      255.83      5.72 o 
  -1   9   5      341.97      325.32      5.39 o 
   0   9   5       81.64       69.62      2.63 o 
   1   9   5       19.98       30.16      2.05 o 
   2   9   5       95.26      102.54      3.62 o 
   3   9   5      251.08      228.94      8.29 o 
   4   9   5      114.16      121.58     13.08 o 
   5   9   5        1.85       10.75      5.48 o 
   6   9   5       19.11       18.85     12.42 o 
  -6  10   5       13.09       19.59      7.54 o 
  -5  10   5        9.71        1.78      3.61 o 
  -4  10   5      107.27       90.33      5.83 o 
  -3  10   5        6.38        6.45      2.44 o 
  -2  10   5       17.40       11.67      1.89 o 
  -1  10   5      274.80      273.11      4.86 o 
   0  10   5       50.26       37.65      1.73 o 
   1  10   5      317.66      342.02      6.11 o 
   2  10   5      467.39      448.83      9.66 o 
   3  10   5      542.60      534.38     14.31 o 
   4  10   5       60.37       56.78      7.13 o 
   5  10   5        4.70        5.13      5.62 o 
  -6  11   5       95.71      100.81     18.40 o 
  -5  11   5      124.72      153.54      8.15 o 
  -4  11   5       19.19       27.82      4.10 o 
  -3  11   5        0.19        0.52      2.29 o 
  -2  11   5      221.11      223.15      9.19 o 
  -1  11   5      724.62      773.24     10.47 o 
   0  11   5      420.59      446.22      7.26 o 
   1  11   5        4.37        2.45      1.44 o 
   2  11   5       31.74       39.45      3.42 o 
   3  11   5      262.18      236.59      9.31 o 
   4  11   5       20.10       22.04      9.76 o 
   5  11   5       16.95       27.40      6.50 o 
  -6  12   5       24.03       19.64      7.19 o 
  -5  12   5       33.36       25.90      4.71 o 
  -4  12   5       51.84       49.04      5.25 o 
  -3  12   5       17.30        7.62      2.71 o 
  -2  12   5     1108.22     1001.08     16.56 o 
  -1  12   5       22.06       18.82      2.64 o 
   0  12   5      287.46      277.01      5.58 o 
   1  12   5      282.92      276.95      6.60 o 
   2  12   5      287.82      281.69     12.80 o 
   3  12   5      157.58      167.86      8.23 o 
   4  12   5      240.11      230.43     12.34 o 
   5  12   5       26.76       20.31      6.50 o 
  -6  13   5      197.22      206.15     25.94 o 
  -5  13   5      134.19      163.64      8.54 o 
  -4  13   5       80.47      114.72      6.77 o 
  -3  13   5       95.86       90.33      5.33 o 
  -2  13   5      180.99      185.83      8.66 o 
  -1  13   5      726.45      728.32     12.13 o 
   0  13   5      145.66      148.50      4.75 o 
   1  13   5        5.34        9.39      2.25 o 
   2  13   5       86.78       84.27      4.78 o 
   3  13   5      681.41      634.27     18.91 o 
   4  13   5      103.65      100.96      8.96 o 
   5  13   5       61.42       82.67     12.97 o 
  -6  14   5       16.63       17.74     11.75 o 
  -5  14   5        9.54        9.14      5.20 o 
  -4  14   5       38.45       45.92      5.15 o 
  -3  14   5       99.56      103.40      5.25 o 
  -2  14   5      154.35      146.46      5.54 o 
  -1  14   5     1412.89     1351.21     24.37 o 
   0  14   5      505.59      471.35      9.09 o 
   1  14   5      723.08      682.84     13.33 o 
   2  14   5       44.13       39.59      3.87 o 
   3  14   5      176.46      162.55      8.54 o 
   4  14   5       82.58       80.21      8.52 o 
   5  14   5       42.09       27.94     10.86 o 
  -5  15   5       95.54       93.07      8.91 o 
  -4  15   5      482.19      513.65     13.91 o 
  -3  15   5      272.58      303.37      8.63 o 
  -2  15   5        0.57       -1.41      2.58 o 
  -1  15   5      277.20      319.20      9.40 o 
   0  15   5       21.22       29.22      3.40 o 
   1  15   5        3.88        0.65      2.40 o 
   2  15   5      308.37      308.76      9.65 o 
   3  15   5       55.96       53.17      8.87 o 
   4  15   5      156.58      150.99     29.60 o 
   5  15   5      114.34      124.38     16.63 o 
  -5  16   5        6.90       -4.57      4.94 o 
  -4  16   5       23.66       26.85      8.20 o 
  -3  16   5       89.00       87.38      5.14 o 
  -2  16   5      155.33      143.22      9.06 o 
  -1  16   5      445.42      403.27      9.65 o 
   0  16   5      386.27      384.60      9.47 o 
   1  16   5      292.55      288.04      8.26 o 
   2  16   5      489.15      468.11     12.56 o 
   3  16   5       16.28       16.29      4.55 o 
   4  16   5        0.20       -1.45      4.85 o 
  -5  17   5       43.53       31.62      7.17 o 
  -4  17   5      287.97      280.66     12.56 o 
  -3  17   5      236.12      251.15     16.85 o 
  -2  17   5       99.19      120.44      6.53 o 
  -1  17   5      397.22      324.89      8.77 o 
   0  17   5        0.56        1.60      2.47 o 
   1  17   5       12.71       11.94      3.01 o 
   2  17   5       16.46       14.31      3.90 o 
   3  17   5       33.83       42.10      8.20 o 
   4  17   5        7.89       12.64      9.31 o 
  -5  18   5        5.62        6.59      7.78 o 
  -4  18   5        9.42       11.11      7.26 o 
  -3  18   5      121.57      131.04     12.86 o 
  -2  18   5       54.36       58.56      6.42 o 
  -1  18   5       24.62       21.82      3.48 o 
   0  18   5      290.09      297.55      8.58 o 
   1  18   5       70.79       72.17      5.59 o 
   2  18   5      391.76      390.93     12.16 o 
   3  18   5        3.98        0.93      4.17 o 
   4  18   5        2.19       -7.98      7.98 o 
  -4  19   5       26.09       46.71      9.93 o 
  -3  19   5      269.59      259.83     17.32 o 
  -2  19   5       38.90       44.44      8.83 o 
  -1  19   5       25.52       19.10      5.84 o 
   0  19   5       53.90       47.52      4.37 o 
   1  19   5        0.73        1.43      3.40 o 
   2  19   5       16.06       19.24      5.73 o 
   3  19   5        7.79        7.10      6.31 o 
   4  19   5        0.58       -5.10      8.42 o 
  -4  20   5        4.06        5.76      8.15 o 
  -3  20   5       71.73       69.07     11.86 o 
  -2  20   5       57.20       67.31     10.73 o 
  -1  20   5       43.94       66.29     10.04 o 
   0  20   5        1.77        3.02      6.09 o 
   1  20   5      131.86      147.92      9.92 o 
   2  20   5      156.69      173.84     16.10 o 
   3  20   5       61.63       57.80      9.15 o 
  -4  21   5      161.62      174.70     16.77 o 
  -3  21   5       74.13       83.61     14.97 o 
  -2  21   5       29.39       20.27      8.96 o 
  -1  21   5      130.62      131.50     13.54 o 
   0  21   5        0.84       -6.12      6.25 o 
   1  21   5        9.49        6.00      8.54 o 
   2  21   5       17.36        9.77      5.60 o 
   3  21   5        0.01       -1.09      5.93 o 
  -3  22   5       66.50       78.84     12.72 o 
  -2  22   5      154.25      173.90     31.59 o 
  -1  22   5      183.12      196.77     16.15 o 
   0  22   5       58.05       77.52     11.52 o 
   1  22   5      115.87      137.56     14.29 o 
   2  22   5       39.77       34.51     14.63 o 
   3  22   5       53.11       54.75     17.18 o 
  -3  23   5      122.03      138.03     15.74 o 
  -2  23   5       32.65       32.20     10.02 o 
  -1  23   5       19.62       23.63     10.64 o 
   0  23   5       40.55       27.62      9.17 o 
   1  23   5       67.33       68.47     14.52 o 
   2  23   5       13.49       17.15     10.31 o 
  -2  24   5      158.48      171.92     17.40 o 
  -1  24   5      130.18      115.03     14.29 o 
   0  24   5       68.99       50.51     11.64 o 
   1  24   5       28.84       26.21      9.84 o 
   2  24   5        7.87        4.53      8.49 o 
  -1  25   5      114.05      130.58     15.44 o 
   0  25   5       79.97       64.42     12.78 o 
   1  25   5        4.83       -6.25      8.06 o 
  -7   0   6      532.07      581.54     33.03 o 
  -6   0   6      162.73      184.65     14.52 o 
  -5   0   6      617.77      582.55     20.99 o 
  -4   0   6       15.60       27.59      6.32 o 
  -3   0   6       62.41       87.66      5.27 o 
  -2   0   6      599.20      603.48     13.41 o 
  -1   0   6     2319.28     2786.80    105.42 o 
   0   0   6     1002.50     1149.27     37.54 o 
   1   0   6       39.91       55.22      3.57 o 
   2   0   6      513.38      559.11     11.81 o 
   3   0   6      319.20      348.50     13.82 o 
   4   0   6      165.60      181.19      9.66 o 
   5   0   6      394.00      323.88     15.41 o 
   6   0   6       62.97       52.55     13.75 o 
  -7   1   6        0.02        4.92      7.60 o 
  -6   1   6       58.92       51.07      6.00 o 
  -5   1   6       56.29       60.20      8.67 o 
  -4   1   6       59.63       56.79      4.84 o 
  -3   1   6      113.55       86.82      3.32 o 
  -2   1   6        6.73        8.75      2.51 o 
  -1   1   6     2006.25     1861.55     29.80 o 
   0   1   6     2505.10     2650.47     32.74 o 
   1   1   6       12.53        6.35      1.34 o 
   2   1   6      182.89      161.15      4.00 o 
   3   1   6        6.77        3.44      2.26 o 
   4   1   6       40.80       27.63      3.70 o 
   5   1   6       29.48       28.38      4.83 o 
   6   1   6        4.86        3.23     12.30 o 
  -7   2   6       96.07      104.58     14.30 o 
  -6   2   6      107.28      104.96      7.56 o 
  -5   2   6      525.48      529.19     14.18 o 
  -4   2   6      469.58      410.46     14.74 o 
  -3   2   6        4.55        9.18      1.98 o 
  -2   2   6     1152.32     1151.22     13.75 o 
  -1   2   6      126.93      101.93      3.87 o 
   0   2   6     3082.07     3234.88     47.84 o 
   1   2   6     1128.00     1200.78     13.52 o 
   2   2   6      137.76      151.96      3.52 o 
   3   2   6       56.77       57.88      3.85 o 
   4   2   6      367.19      355.25     16.74 o 
   5   2   6      160.09      156.99      7.59 o 
   6   2   6       56.32       49.61     12.19 o 
  -7   3   6       75.98       63.98     10.25 o 
  -6   3   6        8.67        9.71      4.52 o 
  -5   3   6       24.93       21.72      4.46 o 
  -4   3   6      107.77      123.89      7.87 o 
  -3   3   6      317.80      341.92      6.47 o 
  -2   3   6      149.66      153.03      5.92 o 
  -1   3   6      102.18       77.82      3.27 o 
   1   3   6     1901.73     1928.40     20.15 o 
   2   3   6     1204.25     1185.06     13.70 o 
   3   3   6      136.43      142.14      5.46 o 
   4   3   6      356.67      351.23     11.53 o 
   5   3   6       27.33       35.31      4.82 o 
   6   3   6        1.17       11.90      7.35 o 
  -6   4   6       97.90      104.93      7.65 o 
  -5   4   6      352.56      357.50     11.40 o 
  -4   4   6     1140.15     1093.02     24.24 o 
  -3   4   6      218.25      242.33      5.15 o 
  -2   4   6      266.90      252.35      5.05 o 
  -1   4   6     1202.10     1164.67     15.65 o 
   0   4   6      224.95      276.96      5.66 o 
   1   4   6      696.66      724.18      8.48 o 
   2   4   6      638.17      621.30      9.56 o 
   3   4   6      114.31      113.80      5.56 o 
   4   4   6      147.46      155.89      7.98 o 
   5   4   6      110.39      106.11      7.88 o 
   6   4   6       45.83       42.03      8.62 o 
  -6   5   6        3.34        9.13      4.80 o 
  -5   5   6        1.30        2.63      3.74 o 
  -4   5   6       75.46       84.95      5.71 o 
  -3   5   6       19.03       16.32      1.96 o 
  -2   5   6      311.92      281.55      5.09 o 
  -1   5   6     1103.56     1085.71     14.83 o 
   0   5   6        0.12        3.81      1.15 o 
   1   5   6      153.04      142.02      3.10 o 
   2   5   6      277.75      274.49      6.72 o 
   3   5   6     1963.15     1910.03     31.09 o 
   4   5   6      463.78      468.17     13.57 o 
   5   5   6       49.49       50.29      6.35 o 
   6   5   6       10.72        6.10      7.28 o 
  -6   6   6      355.91      349.83     14.12 o 
  -5   6   6      307.63      308.29     12.11 o 
  -4   6   6       94.78       91.18      5.90 o 
  -3   6   6      413.84      468.16     10.45 o 
  -2   6   6       99.19      116.71      3.73 o 
  -1   6   6      121.65      145.10      3.79 o 
   0   6   6       69.18       96.08      2.89 o 
   1   6   6      146.18      177.73      3.58 o 
   2   6   6      324.53      325.81      6.24 o 
   3   6   6     1760.55     1600.03     42.16 o 
   4   6   6      163.56      171.80      9.67 o 
   5   6   6       96.65      107.43      7.93 o 
  -6   7   6       14.52       21.25      6.10 o 
  -5   7   6       53.31       40.85      5.21 o 
  -4   7   6       32.66       34.25      4.29 o 
  -3   7   6      232.20      225.46      8.46 o 
  -2   7   6     2353.19     2334.39     26.73 o 
  -1   7   6       38.12       27.21      3.14 o 
   0   7   6      737.04      791.32     14.85 o 
   1   7   6       12.40       19.64      1.57 o 
   2   7   6       25.89       21.02      2.21 o 
   3   7   6       48.92       52.04      4.70 o 
   4   7   6      461.74      495.72     14.18 o 
   5   7   6      117.33      137.06     10.65 o 
  -6   8   6      400.97      381.53     19.59 o 
  -5   8   6      301.38      297.16     10.61 o 
  -4   8   6       48.74       45.23      4.75 o 
  -3   8   6      278.95      275.24      9.81 o 
  -2   8   6      225.94      242.22      5.00 o 
  -1   8   6       66.38       64.84      2.86 o 
   0   8   6       44.06       35.46      2.26 o 
   1   8   6      159.44      146.71      3.30 o 
   2   8   6       42.28       45.05      2.92 o 
   3   8   6      496.07      459.18     12.32 o 
   4   8   6      487.92      432.80     13.08 o 
   5   8   6       33.85       34.14     10.64 o 
  -6   9   6        0.39        3.10      6.31 o 
  -5   9   6       72.45       67.29      6.14 o 
  -4   9   6        1.03        1.74      3.00 o 
  -3   9   6      761.77      747.86     13.90 o 
  -2   9   6      971.58      960.61     12.87 o 
  -1   9   6      166.54      152.53      4.79 o 
   0   9   6       49.32       43.83      2.11 o 
   1   9   6      173.71      171.52      3.90 o 
   2   9   6      173.88      174.39      6.28 o 
   3   9   6        7.13        4.69      3.11 o 
   4   9   6       23.75       20.96      6.65 o 
   5   9   6       81.42       85.36     13.97 o 
  -6  10   6       82.90       81.84     12.19 o 
  -5  10   6       11.62       17.38      4.23 o 
  -4  10   6      124.98      132.32      9.22 o 
  -3  10   6       62.15       64.56      4.29 o 
  -2  10   6       78.83       68.74      3.94 o 
  -1  10   6      201.84      195.36      5.13 o 
   0  10   6        0.35        0.88      1.37 o 
   1  10   6      435.20      439.55      7.60 o 
   2  10   6      601.69      600.72     12.02 o 
   3  10   6      131.01      117.66      8.81 o 
   4  10   6       10.63        3.87      5.05 o 
   5  10   6       39.22       38.58     10.86 o 
  -6  11   6        8.52       -0.69      5.32 o 
  -5  11   6       71.45       76.98      6.36 o 
  -4  11   6        4.08        4.55      3.36 o 
  -3  11   6      421.44      424.59     13.35 o 
  -2  11   6      192.39      178.24      5.80 o 
  -1  11   6       20.00       29.40      2.00 o 
   0  11   6      110.36      107.71      3.53 o 
   1  11   6      575.70      566.78     10.32 o 
   2  11   6      654.44      618.78     12.50 o 
   3  11   6      527.46      507.40     17.66 o 
   4  11   6       13.27       10.01      5.21 o 
   5  11   6        9.78       16.18      9.53 o 
  -6  12   6        0.01        8.28      5.64 o 
  -5  12   6       29.19       22.16      4.83 o 
  -4  12   6       34.39       36.17      4.69 o 
  -3  12   6      903.72      924.31     16.59 o 
  -2  12   6       53.96       50.76      3.74 o 
  -1  12   6      214.64      230.24      6.66 o 
   0  12   6       35.07       32.97      2.28 o 
   1  12   6       56.98       55.03      4.41 o 
   2  12   6        0.02        0.26      2.52 o 
   3  12   6        0.00        6.84      4.42 o 
   4  12   6        0.18        7.99      5.27 o 
   5  12   6        9.95       21.06     10.64 o 
  -6  13   6       50.15       55.87      8.05 o 
  -5  13   6       12.38        9.32      4.30 o 
  -4  13   6      100.54      106.14      6.75 o 
  -3  13   6      115.55      119.06      5.66 o 
  -2  13   6      252.26      234.20      6.91 o 
  -1  13   6      476.22      493.14     15.07 o 
   0  13   6      125.03      116.91      4.57 o 
   1  13   6      445.52      425.26      9.77 o 
   2  13   6      467.96      476.32     11.04 o 
   3  13   6        1.52        2.04      4.26 o 
   4  13   6       17.23       16.66      5.78 o 
   5  13   6       19.25       26.16     10.64 o 
  -5  14   6        0.86       -2.42      3.96 o 
  -4  14   6        4.63       -3.93      4.38 o 
  -3  14   6       65.06       59.69      4.41 o 
  -2  14   6       95.17       95.23      4.84 o 
  -1  14   6       16.71       10.41      5.70 o 
   0  14   6        2.37       -1.91      1.98 o 
   1  14   6       72.58      101.75      4.77 o 
   2  14   6        5.65        5.45      3.34 o 
   3  14   6      146.79      145.36      9.95 o 
   4  14   6        1.17        1.96      5.11 o 
   5  14   6       13.47       -0.44      9.53 o 
  -5  15   6        0.02       -1.53      4.43 o 
  -4  15   6       83.80       71.78      9.12 o 
  -3  15   6       97.92      102.02      5.45 o 
  -2  15   6       14.28        7.15      3.20 o 
  -1  15   6       42.08       41.55      4.19 o 
   0  15   6        6.49        1.90      2.39 o 
   1  15   6       33.97       42.21      3.60 o 
   2  15   6      330.81      337.67     10.61 o 
   3  15   6        3.94        3.53      4.79 o 
   4  15   6        0.01        1.27      5.43 o 
  -5  16   6       20.98       19.01      6.62 o 
  -4  16   6        3.16        2.26      3.92 o 
  -3  16   6        4.87       -0.19      3.32 o 
  -2  16   6      208.14      213.33      8.39 o 
  -1  16   6       86.14       96.89      5.21 o 
   0  16   6       10.32       12.08      3.08 o 
   1  16   6       32.97       31.18      3.74 o 
   2  16   6      359.12      365.71     11.30 o 
   3  16   6       60.42       52.24      7.39 o 
   4  16   6       14.27       23.25      8.54 o 
  -5  17   6        0.44        2.15      6.23 o 
  -4  17   6       19.96       24.32      8.30 o 
  -3  17   6       15.37       17.77      6.33 o 
  -2  17   6      167.69      188.47     10.30 o 
  -1  17   6       38.68       47.58      4.25 o 
   0  17   6       85.27       85.67      5.98 o 
   1  17   6       39.70       46.32      4.96 o 
   2  17   6      200.44      228.35      9.20 o 
   3  17   6       22.62       13.84      7.32 o 
   4  17   6        0.28       -1.11      8.87 o 
  -5  18   6       16.65       13.72     13.97 o 
  -4  18   6        0.98        7.45      7.29 o 
  -3  18   6       23.33       47.96      9.32 o 
  -2  18   6        1.89        3.92      3.64 o 
  -1  18   6       31.43       29.68      3.87 o 
   0  18   6      126.60      124.83      6.27 o 
   1  18   6      151.91      142.36      7.61 o 
   2  18   6       31.42       30.72      4.80 o 
   3  18   6        0.00        7.90      5.17 o 
   4  18   6        0.03        4.21      9.31 o 
  -4  19   6      114.37      113.66     16.41 o 
  -3  19   6      191.96      214.43     16.62 o 
  -2  19   6        0.84        3.10      6.38 o 
  -1  19   6      371.20      362.00     10.06 o 
   0  19   6      340.13      355.74     10.04 o 
   1  19   6      215.01      224.87      9.37 o 
   2  19   6       39.75       35.30      6.55 o 
   3  19   6       28.33       31.48      9.76 o 
  -4  20   6       90.92      114.43     18.73 o 
  -3  20   6       46.81       44.69     13.52 o 
  -2  20   6        3.42       -3.05      6.75 o 
  -1  20   6       13.06       16.67      7.60 o 
   0  20   6        4.09        1.36      3.48 o 
   1  20   6        0.66        3.53      4.05 o 
   2  20   6        3.77        6.27      5.41 o 
   3  20   6        3.01        9.09      9.53 o 
  -4  21   6       56.74       53.65     12.19 o 
  -3  21   6       28.41       23.08      9.06 o 
  -2  21   6      395.48      349.42     21.51 o 
  -1  21   6       89.35       97.25     21.17 o 
   0  21   6       22.66       29.51      9.01 o 
   1  21   6      213.98      231.07     12.51 o 
   2  21   6      111.49      136.54     11.12 o 
   3  21   6        0.26      -12.64      8.42 o 
  -3  22   6      216.49      227.40     33.03 o 
  -2  22   6        3.97        3.36      8.02 o 
  -1  22   6       44.09       44.60     10.39 o 
   0  22   6        3.79       -0.54      7.40 o 
   1  22   6       99.57      113.59     13.47 o 
   2  22   6        1.76        5.36      5.86 o 
  -3  23   6       45.55       63.18     12.93 o 
  -2  23   6       89.10       74.07     13.25 o 
  -1  23   6      101.91      112.36     14.42 o 
   0  23   6      163.59      137.40     15.04 o 
   1  23   6       90.59       73.70     12.37 o 
   2  23   6       74.51       48.54     11.12 o 
  -2  24   6       96.02      118.81     15.60 o 
  -1  24   6        0.49       -3.65      8.41 o 
   0  24   6       90.31       88.27     13.75 o 
   1  24   6       12.80        4.07      8.90 o 
  -1  25   6       60.92       63.54     12.92 o 
   0  25   6      408.82      485.71     26.09 o 
  -6   1   7       25.61       24.79      5.36 o 
  -5   1   7        1.03       -0.47      3.47 o 
  -4   1   7       52.77       63.14      6.19 o 
  -3   1   7        0.76        0.57      1.95 o 
  -2   1   7       51.69       55.71      2.05 o 
  -1   1   7      135.12      130.41      6.30 o 
   0   1   7        0.04       -1.98      1.32 o 
   1   1   7        1.51       -0.55      1.26 o 
   2   1   7      402.30      387.94      7.92 o 
   3   1   7       38.75       45.49      4.40 o 
   4   1   7       26.53       19.00      3.56 o 
   5   1   7        0.90        7.98      5.64 o 
  -6   2   7        3.25        3.42      4.44 o 
  -5   2   7       26.01       20.53      4.49 o 
  -4   2   7      454.53      448.13     12.27 o 
  -3   2   7       13.35       14.21      2.54 o 
  -2   2   7        0.44        0.39      0.91 o 
  -1   2   7     1033.79     1125.26     17.76 o 
   0   2   7      956.20     1022.50     15.03 o 
   1   2   7      762.66      840.50     10.62 o 
   2   2   7      104.39      113.28      4.26 o 
   3   2   7       42.85       46.44      6.61 o 
   4   2   7        4.15        1.46      3.49 o 
   5   2   7        5.21        1.08      5.32 o 
  -6   3   7       78.97       85.04      7.17 o 
  -5   3   7       52.61       51.04      8.83 o 
  -4   3   7       62.41       70.83      8.54 o 
  -3   3   7       19.88       19.01      2.68 o 
  -2   3   7       29.56       30.53      1.67 o 
  -1   3   7       95.20       71.56      4.52 o 
   0   3   7     1089.85     1155.00     19.20 o 
   1   3   7       52.10       58.09      2.76 o 
   2   3   7       20.40       23.34      2.30 o 
   3   3   7      532.08      491.40     13.02 o 
   4   3   7      110.54      108.96      7.06 o 
   5   3   7       19.07       33.78      6.87 o 
  -6   4   7       94.30       99.49      7.73 o 
  -5   4   7      355.00      313.80     10.93 o 
  -4   4   7      159.44      148.44      7.21 o 
  -3   4   7        9.09        8.32      2.83 o 
  -2   4   7        9.88       11.73      1.27 o 
  -1   4   7      172.63      176.92      4.34 o 
   0   4   7      316.05      340.26     14.68 o 
   1   4   7     1146.81     1233.39     13.24 o 
   2   4   7      711.60      700.63     12.43 o 
   3   4   7       99.87       98.46      6.05 o 
   4   4   7        8.99       12.62      5.53 o 
   5   4   7       14.02       11.35      5.95 o 
  -6   5   7        5.76       10.92      4.97 o 
  -5   5   7       39.08       44.34      5.43 o 
  -4   5   7       13.96       23.18      5.72 o 
  -3   5   7       14.13       10.04      2.51 o 
  -2   5   7       41.15       45.89      2.15 o 
  -1   5   7      191.38      202.05      4.81 o 
   0   5   7      932.51      915.00     12.24 o 
   1   5   7        0.68        0.36      1.15 o 
   2   5   7      172.01      173.11      5.12 o 
   3   5   7      166.14      159.02      8.90 o 
   4   5   7        5.75        6.96      3.98 o 
   5   5   7       61.63       76.29     24.06 o 
  -6   6   7       72.21       70.54      6.99 o 
  -5   6   7      339.46      317.58     14.20 o 
  -4   6   7      658.15      642.21     15.26 o 
  -3   6   7       13.85       17.80      2.80 o 
  -2   6   7       54.08       58.62      2.50 o 
  -1   6   7      310.80      260.52      5.61 o 
   0   6   7      992.31     1038.22     13.61 o 
   1   6   7      427.32      424.36      6.42 o 
   2   6   7     1196.06     1177.63     17.08 o 
   3   6   7      284.80      257.17      9.25 o 
   4   6   7       13.06        5.83      3.96 o 
   5   6   7        4.36        4.05      6.21 o 
  -6   7   7       54.92       61.29      7.71 o 
  -5   7   7       29.28       26.12      5.48 o 
  -4   7   7        1.38        2.30      3.08 o 
  -3   7   7       80.07       96.79      6.60 o 
  -2   7   7      117.11      112.81      3.97 o 
  -1   7   7       25.48       24.19      2.09 o 
   0   7   7       29.06       34.30      3.05 o 
   1   7   7       16.57       23.65      1.88 o 
   2   7   7      280.01      273.28      6.43 o 
   3   7   7        3.35        0.04      3.07 o 
   4   7   7       48.43       38.14      5.20 o 
   5   7   7       42.21       25.94     10.20 o 
  -6   8   7        1.70       -2.18      4.56 o 
  -5   8   7       38.38       36.34      6.75 o 
  -4   8   7      163.58      162.23      6.54 o 
  -3   8   7     2002.28     1892.91     28.52 o 
  -2   8   7      408.14      422.83      9.82 o 
  -1   8   7      751.48      768.31     11.78 o 
   0   8   7      107.02      114.07      3.37 o 
   1   8   7        9.77        2.83      1.64 o 
   2   8   7       92.42       92.64      4.14 o 
   3   8   7      114.68      114.88      6.61 o 
   4   8   7       37.39       30.64      8.42 o 
   5   8   7      138.51      169.39     18.18 o 
  -6   9   7      244.04      244.29     11.30 o 
  -5   9   7      139.37      159.34      8.50 o 
  -4   9   7        0.64       -2.62      2.58 o 
  -3   9   7      262.99      250.89      9.57 o 
  -2   9   7     1308.17     1365.50     21.34 o 
  -1   9   7      749.20      723.86     13.60 o 
   0   9   7      110.89      125.14      4.67 o 
   1   9   7      202.04      211.72      4.46 o 
   2   9   7      111.04      114.06      4.53 o 
   3   9   7      619.79      584.98     19.16 o 
   4   9   7      399.39      387.51     16.31 o 
   5   9   7       19.73       25.94     10.64 o 
  -6  10   7        8.44        5.45      5.27 o 
  -5  10   7        2.15        0.21      3.79 o 
  -4  10   7       41.60       44.61      4.21 o 
  -3  10   7     1208.34     1148.17     19.48 o 
  -2  10   7     2102.19     2090.23     30.56 o 
  -1  10   7     2140.56     2060.68     29.66 o 
   0  10   7      295.38      302.85      5.65 o 
   1  10   7       71.07       75.96      3.60 o 
   2  10   7       38.43       48.17      5.23 o 
   3  10   7       86.37       80.19      8.20 o 
   4  10   7       89.50       91.07      9.06 o 
   5  10   7       45.43       63.85     13.08 o 
  -6  11   7      123.84      135.35      9.70 o 
  -5  11   7      189.37      186.70     15.53 o 
  -4  11   7      259.38      266.26      8.38 o 
  -3  11   7      670.42      691.88     13.70 o 
  -2  11   7       17.69       18.29      3.80 o 
  -1  11   7        8.00       12.98      2.57 o 
   0  11   7       52.59       63.39      3.11 o 
   1  11   7       39.22       37.59      3.28 o 
   2  11   7      153.73      164.26      7.11 o 
   3  11   7      474.66      481.50     17.52 o 
   4  11   7      110.99      112.59     21.39 o 
   5  11   7       95.36       78.93     14.63 o 
  -6  12   7       20.38       18.01      5.72 o 
  -5  12   7        3.09        1.87      4.03 o 
  -4  12   7      304.68      288.94      8.92 o 
  -3  12   7       43.38       46.25      4.07 o 
  -2  12   7      535.01      526.07     11.11 o 
  -1  12   7     1315.85     1274.31     20.27 o 
   0  12   7     1207.84     1175.25     17.77 o 
   1  12   7       18.89       35.79      3.30 o 
   2  12   7      174.19      184.58     10.78 o 
   3  12   7       54.07       68.44      7.32 o 
   4  12   7        4.18       11.16      5.99 o 
   5  12   7       12.70        5.32      9.98 o 
  -5  13   7      267.41      278.93     11.03 o 
  -4  13   7      431.66      425.86     11.07 o 
  -3  13   7      436.37      453.43     10.71 o 
  -2  13   7       67.92       55.79      4.05 o 
  -1  13   7      179.99      159.35      6.92 o 
   0  13   7       73.21       72.75      4.12 o 
   1  13   7       56.22       53.93      4.34 o 
   2  13   7        2.28       -0.04      3.24 o 
   3  13   7        0.46        3.87      4.58 o 
   4  13   7        0.12       -0.44      8.42 o 
  -5  14   7       70.67       90.07      7.37 o 
  -4  14   7        8.38        8.04      3.50 o 
  -3  14   7       70.44       70.27      6.83 o 
  -2  14   7        0.60        1.53      2.78 o 
  -1  14   7      121.92      146.10      6.88 o 
   0  14   7      179.25      199.45      6.88 o 
   1  14   7     1157.46     1148.09     18.10 o 
   2  14   7        0.37       -3.90      3.08 o 
   3  14   7        0.12        2.13      5.76 o 
   4  14   7        7.18       15.74      9.98 o 
  -5  15   7       94.65       96.37     12.78 o 
  -4  15   7      248.16      256.31     10.02 o 
  -3  15   7       10.53       14.67      3.94 o 
  -2  15   7       37.63       42.87      4.88 o 
  -1  15   7        4.55        1.25      2.74 o 
   0  15   7        3.16        0.22      2.55 o 
   1  15   7        7.62        4.05      2.72 o 
   2  15   7        1.50        0.12      3.28 o 
   3  15   7        0.35        1.58      4.83 o 
   4  15   7       30.35       34.36     12.19 o 
  -5  16   7       71.12       64.12      8.67 o 
  -4  16   7       44.20       57.38      7.25 o 
  -3  16   7      182.08      177.96      8.50 o 
  -2  16   7      255.76      271.35      9.58 o 
  -1  16   7       19.98       21.66      3.47 o 
   0  16   7       54.28       55.45      4.51 o 
   1  16   7      205.05      205.62      7.60 o 
   2  16   7       46.65       51.65      7.39 o 
   3  16   7       16.81       16.49      5.64 o 
   4  16   7       20.88       23.72     11.09 o 
  -5  17   7       21.68       17.46      8.99 o 
  -4  17   7       24.36       16.41      8.22 o 
  -3  17   7      241.82      257.66     10.05 o 
  -2  17   7       96.72      114.34      6.98 o 
  -1  17   7       19.91       25.61      3.69 o 
   0  17   7       91.41      107.62      5.90 o 
   1  17   7        5.20        2.36      3.64 o 
   2  17   7      287.73      301.56     10.77 o 
   3  17   7       10.77        5.21      8.54 o 
   4  17   7      108.94      116.40     17.29 o 
  -4  18   7       90.24      102.11     12.85 o 
  -3  18   7      258.68      285.24     18.02 o 
  -2  18   7      473.72      490.46     13.62 o 
  -1  18   7        7.27        7.77      3.32 o 
   0  18   7      187.05      185.90      7.63 o 
   1  18   7       21.37       27.93      4.89 o 
   2  18   7      284.93      290.19     10.94 o 
   3  18   7       43.68       44.79     11.31 o 
  -4  19   7       16.53       14.80      8.61 o 
  -3  19   7       73.55      105.17     15.08 o 
  -2  19   7      134.17      159.20     10.60 o 
  -1  19   7        7.23        2.59      3.23 o 
   0  19   7       58.77       57.00      6.48 o 
   1  19   7      123.30      142.32      8.29 o 
   2  19   7      143.39      140.22      8.38 o 
   3  19   7       42.19       60.75     13.08 o 
  -4  20   7       48.14       53.63     11.52 o 
  -3  20   7      162.00      157.10     15.52 o 
  -2  20   7       52.83       49.13     10.18 o 
  -1  20   7       23.16       16.22      5.66 o 
   0  20   7       87.23       93.16      6.24 o 
   1  20   7      398.08      413.15     13.33 o 
   2  20   7       23.59       20.95      5.19 o 
   3  20   7       12.28       16.63     10.64 o 
  -3  21   7        4.31        0.54      8.30 o 
  -2  21   7        3.72       -0.75     13.19 o 
  -1  21   7        0.62       -2.99      6.90 o 
   0  21   7        2.25        6.54      5.74 o 
   1  21   7        9.06        5.80      5.90 o 
   2  21   7       56.14       67.66      8.45 o 
  -3  22   7       16.19       15.83      9.54 o 
  -2  22   7       58.79       72.22     12.44 o 
  -1  22   7       52.81       74.17     12.46 o 
   0  22   7       12.45       14.60      8.67 o 
   1  22   7      108.59      113.52     10.40 o 
   2  22   7        1.31        4.60      6.04 o 
  -2  23   7       40.36       40.74     11.46 o 
  -1  23   7        0.19       -0.40      8.29 o 
   0  23   7        0.06       -2.48      8.22 o 
   1  23   7        5.88        4.60      8.78 o 
  -1  24   7      105.76      108.22     15.21 o 
   0  24   7       10.40        5.64      9.40 o 
  -6   0   8      227.32      222.93     15.08 o 
  -5   0   8      355.14      336.69     16.56 o 
  -4   0   8       49.46       54.89     19.73 o 
  -3   0   8      140.71      135.72      6.55 o 
  -2   0   8      644.99      651.27     15.07 o 
  -1   0   8      295.69      342.70     10.57 o 
   0   0   8      482.76      583.75     17.72 o 
   1   0   8      494.72      495.95     16.99 o 
   2   0   8       28.33       39.75     11.09 o 
   3   0   8      208.57      248.98     16.85 o 
   4   0   8       45.22       47.45      6.39 o 
   5   0   8       23.13       26.61      9.76 o 
  -6   1   8        1.08        4.30      4.81 o 
  -5   1   8      324.37      346.23     11.82 o 
  -4   1   8       53.89       53.65      5.20 o 
  -3   1   8      346.06      341.44      9.25 o 
  -2   1   8      851.80      803.35     10.03 o 
  -1   1   8      112.47       96.12      5.35 o 
   0   1   8      462.03      422.65      8.36 o 
   1   1   8       47.70       48.89      3.72 o 
   2   1   8     1714.09     1637.46     28.57 o 
   3   1   8     1105.28     1080.86     22.64 o 
   4   1   8       17.78       16.69      3.67 o 
   5   1   8        0.00        1.12      5.64 o 
  -6   2   8      283.99      277.84     11.42 o 
  -5   2   8      257.67      246.93     10.13 o 
  -4   2   8       22.82       29.64      7.07 o 
  -3   2   8       35.10       32.47      4.58 o 
  -2   2   8       20.39       28.12      1.69 o 
  -1   2   8        8.38        3.20      2.01 o 
   0   2   8      812.01      870.73     14.23 o 
   1   2   8      597.03      601.78      9.82 o 
   2   2   8      221.19      253.28      9.85 o 
   3   2   8       75.55       86.03     13.27 o 
   4   2   8      129.91      124.42      7.69 o 
   5   2   8        3.45       -1.45      5.56 o 
  -6   3   8        1.28        6.30      4.91 o 
  -5   3   8      162.93      162.67     10.56 o 
  -4   3   8      690.46      682.95     16.39 o 
  -3   3   8      519.78      515.97     10.91 o 
  -2   3   8      485.38      422.35      7.03 o 
  -1   3   8     1210.86     1269.08     25.70 o 
   0   3   8      380.73      327.11      7.38 o 
   1   3   8      319.21      300.57      6.04 o 
   2   3   8       56.59       55.14      5.14 o 
   3   3   8      157.79      144.92      7.15 o 
   4   3   8        2.23        5.34      3.81 o 
   5   3   8        2.23        1.83      5.71 o 
  -6   4   8      353.57      360.30     14.70 o 
  -5   4   8       24.28       23.17      4.76 o 
  -4   4   8        3.30        3.92      3.46 o 
  -3   4   8       19.00       22.49      3.71 o 
  -2   4   8      372.52      347.78      9.02 o 
  -1   4   8      850.83      839.56     17.89 o 
   0   4   8      513.33      512.21     14.82 o 
   1   4   8      272.86      285.19      6.27 o 
   2   4   8      252.05      233.56      6.52 o 
   3   4   8      613.31      605.98     15.39 o 
   4   4   8      141.86      144.24     11.57 o 
   5   4   8        7.48        1.95      5.86 o 
  -6   5   8       43.65       53.89      6.67 o 
  -5   5   8      100.21       94.60      8.72 o 
  -4   5   8      234.69      209.66      8.65 o 
  -3   5   8      305.80      297.12      8.01 o 
  -2   5   8      470.15      442.97     10.74 o 
  -1   5   8     1406.37     1434.05     19.56 o 
   0   5   8     1371.47     1308.83     26.21 o 
   1   5   8      508.36      476.93      7.20 o 
   2   5   8       44.83       45.48      3.83 o 
   3   5   8        2.87        2.03      4.59 o 
   4   5   8        1.82        0.27      3.88 o 
   5   5   8        0.14       -0.70      6.03 o 
  -6   6   8       52.03       56.28      6.82 o 
  -5   6   8       20.30       22.83      4.78 o 
  -4   6   8       23.62        9.01      3.39 o 
  -3   6   8        9.04        8.01      2.72 o 
  -2   6   8      210.91      201.72      5.55 o 
  -1   6   8      344.08      363.83      8.69 o 
   0   6   8      377.78      418.40     14.08 o 
   1   6   8      150.99      158.27      3.95 o 
   2   6   8        0.19       -1.60      2.07 o 
   3   6   8      619.10      581.13     16.19 o 
   4   6   8      244.10      240.65     10.13 o 
   5   6   8      147.84      130.36     16.63 o 
  -6   7   8       64.72       51.10      6.71 o 
  -5   7   8       19.38       14.92      4.56 o 
  -4   7   8        2.20       -1.33      2.70 o 
  -3   7   8       62.67       74.82      4.55 o 
  -2   7   8      787.69      732.57     13.50 o 
  -1   7   8      929.01      859.37     13.15 o 
   0   7   8      792.93      780.33     10.67 o 
   1   7   8      482.33      455.65      7.08 o 
   2   7   8      398.84      391.59      8.35 o 
   3   7   8       10.23        4.49      3.60 o 
   4   7   8        0.88        4.41      5.43 o 
   5   7   8       18.74       -1.77      9.31 o 
  -6   8   8       11.91       13.57      5.40 o 
  -5   8   8       16.39       12.28      5.05 o 
  -4   8   8        0.06       -1.18      3.32 o 
  -3   8   8       23.98       23.79      3.40 o 
  -2   8   8      386.84      381.53      9.14 o 
  -1   8   8       15.06       15.93      2.49 o 
   0   8   8       26.61       35.08      3.79 o 
   1   8   8      218.06      221.77      4.77 o 
   2   8   8      500.53      500.96     10.46 o 
   3   8   8       20.69       18.63      5.06 o 
   4   8   8      198.11      196.66     18.62 o 
   5   8   8      102.65       91.79     15.30 o 
  -6   9   8        2.97       -5.87      4.45 o 
  -5   9   8        1.12       -4.41      3.62 o 
  -4   9   8        0.23       -3.37      2.63 o 
  -3   9   8        0.65        1.17      2.60 o 
  -2   9   8        1.89        1.19      2.28 o 
  -1   9   8      243.21      237.35      5.73 o 
   0   9   8      595.86      567.19      8.69 o 
   1   9   8      548.14      498.53      8.09 o 
   2   9   8      120.13      113.46      5.95 o 
   3   9   8       64.58       58.96      7.08 o 
   4   9   8       75.54       85.36     13.75 o 
   5   9   8       28.75       24.17     10.86 o 
  -6  10   8        5.44        6.65      5.20 o 
  -5  10   8       16.27       15.58      4.87 o 
  -4  10   8        2.91        1.86      3.04 o 
  -3  10   8      341.53      331.50     10.39 o 
  -2  10   8       16.57       19.08      3.50 o 
  -1  10   8      732.18      669.31     12.62 o 
   0  10   8       14.46       14.64      2.16 o 
   1  10   8      311.34      297.46      7.46 o 
   2  10   8     1101.14     1065.28     20.83 o 
   3  10   8       97.73       95.89     14.52 o 
   4  10   8        2.58        0.67      8.65 o 
   5  10   8        3.19        3.55      9.76 o 
  -6  11   8       29.81       35.00      7.05 o 
  -5  11   8        3.56       -1.61      4.10 o 
  -4  11   8        1.08        1.84      3.10 o 
  -3  11   8      595.02      585.40     12.57 o 
  -2  11   8        1.06       -1.09      2.25 o 
  -1  11   8       29.47       31.50      3.37 o 
   0  11   8       22.69       19.16      2.76 o 
   1  11   8      188.83      176.53      5.97 o 
   2  11   8       36.30       37.43      4.99 o 
   3  11   8       72.70       84.78     10.75 o 
   4  11   8       63.49       39.24     11.53 o 
  -5  12   8        0.12       -3.43      4.13 o 
  -4  12   8       46.68       41.52      5.46 o 
  -3  12   8       86.21       77.00      4.98 o 
  -2  12   8       68.99       62.68      6.35 o 
  -1  12   8      290.60      258.44      8.63 o 
   0  12   8      629.01      593.61     11.26 o 
   1  12   8      543.03      479.27     11.33 o 
   2  12   8      451.15      402.29     13.38 o 
   3  12   8        0.28        8.98      4.90 o 
   4  12   8        0.06        3.99      8.42 o 
  -5  13   8        3.42        3.99      4.71 o 
  -4  13   8      131.20      123.11      7.48 o 
  -3  13   8       19.45       22.52      4.07 o 
  -2  13   8      233.81      240.89      7.42 o 
  -1  13   8        4.77        4.51      2.99 o 
   0  13   8       73.64       92.96      5.33 o 
   1  13   8        0.98       -0.02      2.49 o 
   2  13   8      187.93      180.90      9.39 o 
   3  13   8        2.13        1.83      8.31 o 
   4  13   8        5.18        7.54      9.53 o 
  -5  14   8       14.38       14.02      5.42 o 
  -4  14   8        1.09       -2.45      3.31 o 
  -3  14   8        3.67       -1.11      2.89 o 
  -2  14   8      515.14      460.48     12.70 o 
  -1  14   8       70.69       55.95      4.98 o 
   0  14   8      124.34      112.43      5.81 o 
   1  14   8      116.93      122.07      6.82 o 
   2  14   8        8.62        7.98      4.30 o 
   3  14   8        7.17        8.35      5.30 o 
   4  14   8        9.93       17.07     11.09 o 
  -5  15   8       24.99       28.26      5.96 o 
  -4  15   8       90.87       94.84      6.30 o 
  -3  15   8        1.91        3.26      3.59 o 
  -2  15   8       34.37       38.13      5.34 o 
  -1  15   8        1.32        1.62      2.76 o 
   0  15   8        1.39        2.70      2.92 o 
   1  15   8      173.73      157.92      7.73 o 
   2  15   8        7.44       14.37      4.89 o 
   3  15   8        3.86       -1.11      7.76 o 
   4  15   8       58.13       75.60     15.08 o 
  -5  16   8       26.32       31.58      7.42 o 
  -4  16   8       15.98       11.04      5.65 o 
  -3  16   8       57.46       43.65      5.47 o 
  -2  16   8       11.75        4.60      3.60 o 
  -1  16   8       60.10       46.31      4.51 o 
   0  16   8       19.37       18.92      3.62 o 
   1  16   8       39.83       41.53      4.60 o 
   2  16   8       63.02       68.58      6.88 o 
   3  16   8        0.12       13.97      9.09 o 
  -4  17   8       55.12       48.91      9.96 o 
  -3  17   8        0.52       -1.25      4.03 o 
  -2  17   8       41.00       46.86      7.01 o 
  -1  17   8        2.35        3.72      3.16 o 
   0  17   8        6.79        4.25      3.15 o 
   1  17   8       63.71       48.50      5.58 o 
   2  17   8       17.83       11.23      4.76 o 
   3  17   8        0.48        9.76      9.31 o 
  -4  18   8        4.32        2.54      8.39 o 
  -3  18   8        2.48        5.08      5.38 o 
  -2  18   8       47.40       56.78      5.81 o 
  -1  18   8        0.80       -2.73      2.96 o 
   0  18   8        6.84        5.12      3.58 o 
   1  18   8      132.90      145.73      8.56 o 
   2  18   8        4.23        2.76      4.59 o 
   3  18   8       22.00        8.42     10.20 o 
  -4  19   8      100.71       92.58     13.79 o 
  -3  19   8      108.62      119.74     14.42 o 
  -2  19   8        5.95        7.47      4.26 o 
  -1  19   8        1.04       -0.29      3.19 o 
   0  19   8        2.40        1.51      3.56 o 
   1  19   8      148.07      138.08      8.96 o 
   2  19   8        0.01       -5.61      6.16 o 
   3  19   8        0.03       -5.10      8.42 o 
  -3  20   8       19.71       27.18     10.10 o 
  -2  20   8        0.38       -4.13      7.39 o 
  -1  20   8       15.48       17.66      4.15 o 
   0  20   8        1.76        1.88      3.90 o 
   1  20   8        1.05        3.10      4.29 o 
   2  20   8       14.97        8.38      7.64 o 
  -3  21   8       31.39       25.15     10.09 o 
  -2  21   8       21.12       18.63      9.19 o 
  -1  21   8       95.49       80.27     19.95 o 
   0  21   8        1.97        2.26      4.02 o 
   1  21   8       42.48       45.11      7.96 o 
   2  21   8        1.86        6.16      7.54 o 
  -2  22   8        7.80        5.07      9.00 o 
  -1  22   8       21.27       14.78      9.72 o 
   0  22   8        1.97        1.03     15.19 o 
   1  22   8        9.10        6.63      6.71 o 
  -1  23   8       17.04       24.52     10.86 o 
   0  23   8       62.31       58.12     12.30 o 
  -6   1   9        0.92        1.68      5.95 o 
  -5   1   9       30.71       32.96      5.34 o 
  -4   1   9      114.29      123.87      7.29 o 
  -3   1   9       26.48       20.80      2.57 o 
  -2   1   9        3.73        4.83      1.97 o 
  -1   1   9      107.56      128.62      4.98 o 
   0   1   9        0.04        0.33      2.04 o 
   1   1   9      155.83      157.19      5.32 o 
   2   1   9       22.24       30.78      4.81 o 
   3   1   9        4.35        2.04      3.91 o 
   4   1   9        1.01        3.89      9.76 o 
   5   1   9        3.22        5.47      6.26 o 
  -6   2   9        8.58       10.47      5.27 o 
  -5   2   9        8.43        7.80      4.37 o 
  -4   2   9      110.66       94.24      7.17 o 
  -3   2   9       16.31       13.49      2.33 o 
  -2   2   9      152.10      153.60      6.31 o 
  -1   2   9       14.98       19.84      2.84 o 
   0   2   9      114.96      122.84      5.22 o 
   1   2   9        7.53        3.48      2.24 o 
   2   2   9      438.77      428.06     10.10 o 
   3   2   9        0.46       -4.37      3.04 o 
   4   2   9        3.62        7.77      5.55 o 
   5   2   9        4.35       10.34      8.09 o 
  -6   3   9       10.81        9.42      5.14 o 
  -5   3   9      148.91      145.57     16.48 o 
  -4   3   9       28.08       36.12      4.99 o 
  -3   3   9       38.04       41.20      4.86 o 
  -2   3   9        0.15       -2.51      1.68 o 
  -1   3   9       45.53       57.00      3.90 o 
   0   3   9       25.95       44.96      3.63 o 
   1   3   9      347.04      362.95      8.13 o 
   2   3   9        1.03        1.45      2.55 o 
   3   3   9        6.51        6.03      3.52 o 
   4   3   9        7.34       12.26      5.78 o 
   5   3   9        2.26        3.06      5.95 o 
  -6   4   9        3.45        7.98      4.97 o 
  -5   4   9      237.64      244.79     13.90 o 
  -4   4   9      105.25      104.24      5.84 o 
  -3   4   9       73.87       80.28      5.43 o 
  -2   4   9      683.70      684.78     12.35 o 
  -1   4   9        9.57       10.05      1.95 o 
   0   4   9      356.10      334.99      9.23 o 
   1   4   9       25.47       25.10      2.89 o 
   2   4   9      122.80      133.59      5.85 o 
   3   4   9        3.00       -1.32      3.19 o 
   4   4   9        0.46       -5.39      4.78 o 
   5   4   9       17.07       18.79      7.23 o 
  -6   5   9        5.33        5.80      4.96 o 
  -5   5   9        0.26        4.67      4.24 o 
  -4   5   9       50.76       47.17      4.46 o 
  -3   5   9      397.57      412.43     10.70 o 
  -2   5   9      323.21      313.26     11.85 o 
  -1   5   9      125.79      125.58      4.33 o 
   0   5   9     1291.37     1355.98     18.99 o 
   1   5   9      908.68      897.00     12.96 o 
   2   5   9       90.15      101.80      5.41 o 
   3   5   9      126.41      116.04      6.98 o 
   4   5   9       60.57       69.66      8.45 o 
   5   5   9        0.37       11.75      9.76 o 
  -6   6   9        0.10       10.02      5.29 o 
  -5   6   9      134.68      147.50      8.68 o 
  -4   6   9       59.35       56.21      4.78 o 
  -3   6   9      231.33      258.80      7.71 o 
  -2   6   9      394.69      402.28      9.38 o 
  -1   6   9       24.59       25.08      2.47 o 
   0   6   9      339.30      353.92      9.95 o 
   1   6   9       74.98       86.18      4.63 o 
   2   6   9        2.44        4.67      3.24 o 
   3   6   9       61.60       54.24      5.50 o 
   4   6   9        1.36        0.06      5.55 o 
   5   6   9       59.15       43.23     12.86 o 
  -6   7   9       88.41       94.74      8.86 o 
  -5   7   9      188.92      194.43     10.85 o 
  -4   7   9       79.83       62.02      6.32 o 
  -3   7   9        0.94       -0.97      2.49 o 
  -2   7   9       60.65       67.13      4.23 o 
  -1   7   9      635.39      622.41     10.80 o 
   0   7   9      280.69      303.85      8.17 o 
   1   7   9       41.10       38.76      2.77 o 
   2   7   9      686.84      721.45     24.83 o 
   3   7   9      167.13      178.07      8.52 o 
   4   7   9      110.80      135.91     16.41 o 
  -6   8   9       15.99       17.97      5.78 o 
  -5   8   9      106.61      114.71      8.12 o 
  -4   8   9        2.02       -0.78      3.02 o 
  -3   8   9       16.43       19.23      3.36 o 
  -2   8   9      653.05      614.89     12.50 o 
  -1   8   9      899.61      907.93     17.08 o 
   0   8   9      290.36      314.71      6.85 o 
   1   8   9       31.98       33.54      2.74 o 
   2   8   9        0.45        2.44      3.19 o 
   3   8   9        1.76       -1.45      3.82 o 
   4   8   9      118.76       98.00     14.85 o 
  -6   9   9      210.45      207.50     11.09 o 
  -5   9   9       72.15       72.75     12.97 o 
  -4   9   9       27.88       29.29      4.21 o 
  -3   9   9      915.16      905.51     18.19 o 
  -2   9   9      560.57      524.21     11.38 o 
  -1   9   9      227.10      208.60      6.54 o 
   0   9   9      284.51      258.06      5.72 o 
   1   9   9       46.09       59.84      3.20 o 
   2   9   9       62.81       67.67     11.75 o 
   3   9   9       31.19       48.18     10.53 o 
   4   9   9      247.48      289.55     22.84 o 
  -5  10   9      207.35      201.78     10.17 o 
  -4  10   9       31.71       36.46      4.50 o 
  -3  10   9       10.15        6.07      2.94 o 
  -2  10   9      430.46      440.54     10.58 o 
  -1  10   9      665.31      693.64     13.32 o 
   0  10   9       23.30       19.85      2.33 o 
   1  10   9        0.92        0.22      2.35 o 
   2  10   9        7.13        5.61      4.32 o 
   3  10   9       10.37        7.57      6.43 o 
   4  10   9       23.10       19.07     10.64 o 
  -5  11   9       74.00       94.90     11.74 o 
  -4  11   9      206.81      167.78     10.63 o 
  -3  11   9       18.29       20.80      3.50 o 
  -2  11   9      121.78      114.99      5.56 o 
  -1  11   9      118.22      120.35      5.48 o 
   0  11   9      193.62      187.14      6.82 o 
   1  11   9       39.40       32.82      3.70 o 
   2  11   9        0.41       -5.39      3.59 o 
   3  11   9      232.52      254.30     20.84 o 
   4  11   9      138.83      155.64     18.40 o 
  -5  12   9      192.70      218.59     12.07 o 
  -4  12   9      665.25      629.90     15.57 o 
  -3  12   9      515.85      513.21     11.91 o 
  -2  12   9       17.51       21.15      3.89 o 
  -1  12   9        1.21       -1.75      2.56 o 
   0  12   9      162.21      152.13      6.80 o 
   1  12   9      189.10      179.97      6.47 o 
   2  12   9        5.94        7.94      4.84 o 
   3  12   9       26.95       45.01     11.31 o 
   4  12   9       30.02       22.39     12.19 o 
  -5  13   9       61.71       71.93      7.39 o 
  -4  13   9       37.01       59.90      5.39 o 
  -3  13   9      159.14      160.46     10.27 o 
  -2  13   9       28.44       34.77      5.56 o 
  -1  13   9        0.22        0.91      2.90 o 
   0  13   9      277.17      265.64      8.42 o 
   1  13   9      258.97      269.01      8.62 o 
   2  13   9      121.15      122.04     10.75 o 
   3  13   9      213.72      256.96     21.51 o 
   4  13   9       24.57       31.93     12.19 o 
  -5  14   9      316.67      325.85     12.77 o 
  -4  14   9      913.48      914.70     18.51 o 
  -3  14   9      392.65      399.65     13.82 o 
  -2  14   9      245.74      246.37      9.36 o 
  -1  14   9      127.44      129.92      8.32 o 
   0  14   9       21.66       34.63      4.25 o 
   1  14   9      357.47      360.32     10.15 o 
   2  14   9      270.89      243.19     13.64 o 
   3  14   9        3.35       11.53      9.76 o 
  -5  15   9        1.00       -0.46      4.88 o 
  -4  15   9      549.42      542.57     32.16 o 
  -3  15   9        3.98       12.66      4.43 o 
  -2  15   9        0.15       -1.87      3.37 o 
  -1  15   9        0.35        4.02      3.13 o 
   0  15   9        5.78        8.12      3.35 o 
   1  15   9      441.92      451.95     11.82 o 
   2  15   9      186.36      196.43     19.95 o 
   3  15   9       43.74       53.65     12.86 o 
  -4  16   9      194.26      222.71     12.99 o 
  -3  16   9      511.98      512.21     14.76 o 
  -2  16   9      223.58      207.31      9.89 o 
  -1  16   9      503.23      491.37     12.41 o 
   0  16   9      238.20      251.86      8.70 o 
   1  16   9       62.29       75.96      5.74 o 
   2  16   9       10.58       12.42     10.20 o 
   3  16   9        3.35        4.21      9.09 o 
  -4  17   9        2.02        0.02      5.48 o 
  -3  17   9        3.33        1.41      4.30 o 
  -2  17   9        0.03        4.53      3.97 o 
  -1  17   9       24.67       24.11      4.23 o 
   0  17   9       87.84       90.47      6.14 o 
   1  17   9        6.49        3.09      3.77 o 
   2  17   9      113.67      112.41     16.63 o 
   3  17   9       17.60       12.19     10.64 o 
  -4  18   9        2.38        3.30      8.99 o 
  -3  18   9      347.88      395.49     13.30 o 
  -2  18   9      223.64      239.36     10.98 o 
  -1  18   9       95.88       94.88      6.27 o 
   0  18   9      313.79      302.07     12.87 o 
   1  18   9       22.62       21.73      6.47 o 
   2  18   9        1.60        0.89      9.53 o 
  -3  19   9       51.40       49.14      8.05 o 
  -2  19   9        1.65        2.66      4.41 o 
  -1  19   9        0.20       -1.69      3.40 o 
   0  19   9       21.65       20.07      4.53 o 
   1  19   9      118.43      118.33     10.36 o 
   2  19   9       34.43       14.41     11.09 o 
  -3  20   9       68.21       61.56     12.77 o 
  -2  20   9      107.68      105.43      7.05 o 
  -1  20   9       23.62       26.32      4.62 o 
   0  20   9       13.18       12.83      5.40 o 
   1  20   9       17.39       15.06      8.05 o 
  -2  21   9       13.72        8.15      8.68 o 
  -1  21   9        0.01        1.70      5.15 o 
   0  21   9       31.04       28.33      6.28 o 
   1  21   9      103.62       82.96      9.95 o 
  -1  22   9      120.76      132.55     25.39 o 
   0  22   9       17.09       15.48      7.22 o 
  -6   0  10       60.81       73.70     29.60 o 
  -5   0  10       70.27       74.33     10.16 o 
  -4   0  10     1050.91     1021.05     34.03 o 
  -3   0  10      374.11      392.37     12.10 o 
  -2   0  10        0.40       16.58     10.60 o 
  -1   0  10      489.07      543.74     21.39 o 
   0   0  10      122.91      123.07     11.20 o 
   1   0  10       14.59       19.81      4.31 o 
   2   0  10     1368.52     1413.73     35.88 o 
   3   0  10      537.24      563.58     29.04 o 
   4   0  10       56.15       49.22     11.09 o 
  -6   1  10      143.54      139.50      9.55 o 
  -5   1  10      532.18      527.61     15.59 o 
  -4   1  10      656.19      715.09     17.70 o 
  -3   1  10      782.62      760.64     12.99 o 
  -2   1  10     2293.58     2259.59     30.07 o 
  -1   1  10     1515.83     1521.27     34.44 o 
   0   1  10      490.69      540.39     13.41 o 
   1   1  10        5.95        8.33      2.76 o 
   2   1  10       26.30       40.18      5.53 o 
   3   1  10        1.37        5.45      3.67 o 
   4   1  10        8.49       11.92      9.20 o 
  -6   2  10        2.39       12.67      5.64 o 
  -5   2  10        0.00        5.84      4.60 o 
  -4   2  10      117.82      132.10      6.52 o 
  -3   2  10      305.28      299.01      7.33 o 
  -2   2  10       50.68       68.87      3.77 o 
  -1   2  10      274.45      308.42     11.93 o 
   0   2  10      202.24      209.14      7.83 o 
   1   2  10      153.59      165.50      8.48 o 
   2   2  10      579.66      607.79     16.64 o 
   3   2  10      155.13      148.34      7.79 o 
   4   2  10       47.13       53.26      8.00 o 
  -6   3  10      214.21      217.45     11.33 o 
  -5   3  10      416.39      443.17     14.21 o 
  -4   3  10      267.96      267.22      9.12 o 
  -3   3  10      202.61      194.58      7.59 o 
  -2   3  10      338.43      330.29      7.61 o 
  -1   3  10      810.76      742.91     14.61 o 
   0   3  10        6.66        3.70      3.55 o 
   1   3  10     1878.02     1838.15     39.12 o 
   2   3  10      297.64      299.17     14.83 o 
   3   3  10        9.13        7.18      3.79 o 
   4   3  10       16.82       33.78      7.12 o 
  -6   4  10        9.11       18.37      5.81 o 
  -5   4  10        4.53        8.63      4.87 o 
  -4   4  10       23.08       27.82      7.00 o 
  -3   4  10        6.76        0.45      2.54 o 
  -2   4  10       84.12       74.89      5.83 o 
  -1   4  10      469.05      445.76      8.84 o 
   0   4  10      618.49      640.05     13.24 o 
   1   4  10      287.42      316.56     13.86 o 
   2   4  10        1.81        3.00      2.83 o 
   3   4  10        4.21        3.23      4.79 o 
   4   4  10       29.72       23.14      6.79 o 
  -6   5  10      135.31      145.11      9.78 o 
  -5   5  10       61.18       65.64      6.83 o 
  -4   5  10      448.34      425.10     11.23 o 
  -3   5  10       36.34       35.71      3.69 o 
  -2   5  10      113.41      113.03      6.30 o 
  -1   5  10      176.11      173.94      6.40 o 
   0   5  10      342.41      308.00      7.14 o 
   1   5  10      591.91      568.13     10.60 o 
   2   5  10      413.65      375.31     15.07 o 
   3   5  10        3.43        4.26      3.93 o 
   4   5  10        0.29        5.40      6.03 o 
  -6   6  10       27.23       25.84      6.29 o 
  -5   6  10        0.40       -2.30      4.36 o 
  -4   6  10       40.71       47.84      5.38 o 
  -3   6  10       14.32       18.35      3.59 o 
  -2   6  10      328.24      335.44      8.76 o 
  -1   6  10      744.13      718.49     16.52 o 
   0   6  10      566.23      562.40     10.58 o 
   1   6  10       82.89       84.19      4.11 o 
   2   6  10        2.41        7.59      3.29 o 
   3   6  10       35.68       27.06      8.68 o 
   4   6  10       13.76       15.96      9.53 o 
  -5   7  10       79.15       78.44      7.41 o 
  -4   7  10      198.93      195.85      8.50 o 
  -3   7  10      372.16      382.20      9.99 o 
  -2   7  10      269.26      271.05      7.91 o 
  -1   7  10      523.19      483.63     10.57 o 
   0   7  10      268.77      250.85      6.62 o 
   1   7  10       24.35       28.10      2.90 o 
   2   7  10        9.47        6.61      3.08 o 
   3   7  10        0.03       -4.43      7.98 o 
   4   7  10        0.03      -10.42      7.98 o 
  -5   8  10        5.64        3.32      4.55 o 
  -4   8  10       14.96       14.12      4.13 o 
  -3   8  10      185.85      176.09      7.00 o 
  -2   8  10      627.00      639.56     13.17 o 
  -1   8  10      242.43      245.43     10.75 o 
   0   8  10      258.61      255.82      6.26 o 
   1   8  10      119.63      116.17      4.55 o 
   2   8  10       46.53       42.45      6.15 o 
   3   8  10       58.21       63.85     13.52 o 
   4   8  10       41.59       36.80     11.75 o 
  -5   9  10       16.41       28.61      5.74 o 
  -4   9  10       45.45       51.09      5.05 o 
  -3   9  10      581.07      616.67     14.39 o 
  -2   9  10      269.77      258.45     10.43 o 
  -1   9  10       25.72       19.00      3.10 o 
   0   9  10       80.64       84.63      5.36 o 
   1   9  10        0.64        6.03      2.77 o 
   2   9  10       82.01       82.39     15.19 o 
   3   9  10       38.70       32.59     11.75 o 
   4   9  10       30.34       26.61     11.53 o 
  -5  10  10        0.89        6.04      5.44 o 
  -4  10  10       72.30       62.70      6.50 o 
  -3  10  10      383.68      351.85     11.46 o 
  -2  10  10      115.65      112.26      5.89 o 
  -1  10  10      141.40      125.85      6.09 o 
   0  10  10       23.16       19.13      3.18 o 
   1  10  10      102.06      105.12      6.10 o 
   2  10  10       32.40       20.46      5.45 o 
   3  10  10        0.07        0.00      9.53 o 
   4  10  10       29.17       12.64     11.31 o 
  -5  11  10        2.44       -1.29      4.87 o 
  -4  11  10        2.26       -2.63      3.43 o 
  -3  11  10       33.04       47.20      6.52 o 
  -2  11  10       21.44       26.69      3.61 o 
  -1  11  10        1.33       -1.52      2.81 o 
   0  11  10      168.81      163.76      9.52 o 
   1  11  10       19.92       18.78      3.64 o 
   2  11  10        3.10        0.73      4.77 o 
   3  11  10       24.98       45.89     12.42 o 
  -5  12  10       20.62       18.42      5.87 o 
  -4  12  10        1.17        4.71      3.72 o 
  -3  12  10       11.73       11.22      3.48 o 
  -2  12  10       71.27       68.33      6.98 o 
  -1  12  10       36.31       45.92      6.34 o 
   0  12  10        1.41        0.86      2.96 o 
   1  12  10       25.80       28.67      4.09 o 
   2  12  10       10.11       17.07      9.31 o 
   3  12  10        0.81        4.43      9.31 o 
  -5  13  10        3.51        0.93      5.12 o 
  -4  13  10       28.25       17.85      4.91 o 
  -3  13  10       18.64       19.10      4.62 o 
  -2  13  10        5.29        7.49      3.56 o 
  -1  13  10       29.70       21.60      4.25 o 
   0  13  10       53.98       47.55      4.69 o 
   1  13  10        0.07       -3.12      3.11 o 
   2  13  10        1.61       -1.55      8.87 o 
   3  13  10       59.03       30.82     11.75 o 
  -4  14  10      252.36      248.59     13.43 o 
  -3  14  10        1.66        5.28      4.05 o 
  -2  14  10       26.37       18.48      4.28 o 
  -1  14  10      218.11      195.26     11.66 o 
   0  14  10        0.68       -0.49      3.27 o 
   1  14  10       44.80       42.24      4.81 o 
   2  14  10        0.70        6.87      9.31 o 
   3  14  10       38.57       54.98     13.30 o 
  -4  15  10       37.47       27.83     12.99 o 
  -3  15  10       47.64       53.30      6.08 o 
  -2  15  10        0.11        3.76      3.90 o 
  -1  15  10       23.87       16.22      4.14 o 
   0  15  10       28.06       26.03      4.31 o 
   1  15  10       34.16       28.39      7.07 o 
   2  15  10        0.61        5.99      9.09 o 
   3  15  10        4.01        1.33      9.76 o 
  -4  16  10       18.07       25.81      7.18 o 
  -3  16  10       39.62       38.42      7.23 o 
  -2  16  10       25.71       26.00      5.01 o 
  -1  16  10        1.01        1.81      3.50 o 
   0  16  10        2.96        4.60      3.58 o 
   1  16  10       60.01       45.81      6.34 o 
   2  16  10        0.58       -2.88      8.87 o 
  -4  17  10        3.23        8.07      6.31 o 
  -3  17  10        2.83        6.80      6.00 o 
  -2  17  10       35.52       36.02      7.34 o 
  -1  17  10        0.64        1.00      4.40 o 
   0  17  10        0.87        6.35      4.68 o 
   1  17  10       79.07       64.64      7.05 o 
   2  17  10        6.01        7.98     10.20 o 
  -3  18  10        0.00       -6.36      5.33 o 
  -2  18  10        7.16       -1.32      5.59 o 
  -1  18  10       21.41       22.74      5.45 o 
   0  18  10       37.66       37.47      6.23 o 
   1  18  10        0.24        8.08      6.05 o 
   2  18  10       56.92       54.54     14.19 o 
  -3  19  10       34.97       35.19      8.01 o 
  -2  19  10       14.96       15.21      5.51 o 
  -1  19  10        2.04        1.12      4.73 o 
   0  19  10       30.48       24.87      5.99 o 
   1  19  10       45.64       46.09      8.33 o 
  -2  20  10        3.59        4.59      5.25 o 
  -1  20  10        0.52        0.28      4.94 o 
   0  20  10       12.00       20.36      6.10 o 
  -1  21  10        0.34        0.51      5.44 o 
  -5   1  11        4.94        9.94      5.07 o 
  -4   1  11        0.43        0.00      3.18 o 
  -3   1  11       54.60       64.76      5.12 o 
  -2   1  11       92.40       94.01      4.81 o 
  -1   1  11        0.29       -3.45      2.80 o 
   0   1  11        3.81        3.76      2.55 o 
   1   1  11       29.16       25.31      3.44 o 
   2   1  11        6.38       -5.51      3.96 o 
   3   1  11       51.62       52.65      5.48 o 
   4   1  11        0.58        9.97      6.65 o 
  -5   2  11       61.39       60.03      6.96 o 
  -4   2  11       23.50       21.84      4.07 o 
  -3   2  11      484.63      449.91      9.45 o 
  -2   2  11      100.90       86.74      5.49 o 
  -1   2  11        8.10       11.59      3.56 o 
   0   2  11      140.43      136.36      6.30 o 
   1   2  11      314.77      324.99      8.55 o 
   2   2  11        5.59        4.38      2.91 o 
   3   2  11       11.36       14.96      5.20 o 
   4   2  11       19.15       26.53      7.03 o 
  -5   3  11        6.94        0.49      4.24 o 
  -4   3  11       43.61       41.69      5.65 o 
  -3   3  11        0.09        0.93      2.35 o 
  -2   3  11        2.49        1.88      2.26 o 
  -1   3  11        0.07       -2.79      2.83 o 
   0   3  11        7.76        3.04      2.73 o 
   1   3  11        0.02        2.38      2.74 o 
   2   3  11       25.63       24.95      3.71 o 
   3   3  11       77.30       96.02      9.77 o 
   4   3  11        0.14        7.34      6.16 o 
  -5   4  11        0.28       -3.21      4.47 o 
  -4   4  11      194.59      181.11      9.86 o 
  -3   4  11        4.71        5.11      2.49 o 
  -2   4  11       37.48       32.79      3.44 o 
  -1   4  11       51.35       43.89      4.37 o 
   0   4  11       57.64       54.06      4.31 o 
   1   4  11      194.37      188.52     11.96 o 
   2   4  11       68.76       68.16      5.07 o 
   3   4  11       11.73       10.35      6.02 o 
   4   4  11        0.30        4.18      6.35 o 
  -5   5  11        8.49        7.02      5.03 o 
  -4   5  11       69.51       81.08      5.87 o 
  -3   5  11        8.25        9.55      4.52 o 
  -2   5  11      106.37      104.48      6.56 o 
  -1   5  11        0.60       -0.44      2.05 o 
   0   5  11       41.27       45.57      3.15 o 
   1   5  11        9.16        3.67      2.32 o 
   2   5  11       28.38       31.93      4.17 o 
   3   5  11        8.73       12.40      6.12 o 
   4   5  11        0.71        7.54      9.76 o 
  -5   6  11      173.66      183.98     10.31 o 
  -4   6  11        1.31        3.03      3.57 o 
  -3   6  11       15.67       13.18      3.48 o 
  -2   6  11        1.80        2.24      2.57 o 
  -1   6  11        7.49        4.45      2.62 o 
   0   6  11      235.47      246.09      6.24 o 
   1   6  11       88.65       98.89      4.37 o 
   2   6  11        6.92        4.79      3.42 o 
   3   6  11       39.96       36.80     11.75 o 
   4   6  11       11.73       21.73     11.09 o 
  -5   7  11        2.32        2.24      4.86 o 
  -4   7  11       32.52       38.96      5.74 o 
  -3   7  11      180.13      181.90      7.93 o 
  -2   7  11        2.27        2.14      2.69 o 
  -1   7  11      214.68      224.07      7.11 o 
   0   7  11       83.04       91.05      4.74 o 
   1   7  11        4.39       -0.44      2.28 o 
   2   7  11       61.84       73.36      6.28 o 
   3   7  11       48.99       50.11     12.86 o 
  -5   8  11      135.68      132.35      9.31 o 
  -4   8  11       37.80       41.54      5.74 o 
  -3   8  11       34.72       43.09      4.58 o 
  -2   8  11        3.13        3.37      2.72 o 
  -1   8  11        0.28        1.58      2.51 o 
   0   8  11        7.48       12.30      2.52 o 
   1   8  11        0.01       -0.05      2.67 o 
   2   8  11        9.64       13.21      5.04 o 
   3   8  11       25.98       22.84     11.53 o 
  -5   9  11        0.13       -6.38      4.68 o 
  -4   9  11       77.13       71.35      7.50 o 
  -3   9  11        4.12        2.98      3.23 o 
  -2   9  11       13.31       10.69      3.11 o 
  -1   9  11      511.64      501.94     12.14 o 
   0   9  11      215.83      229.96      8.00 o 
   1   9  11        4.05        6.58      3.17 o 
   2   9  11      273.34      288.89     22.39 o 
   3   9  11      116.27      109.75     17.29 o 
  -5  10  11      124.08      130.19      9.28 o 
  -4  10  11       90.31      114.84      9.54 o 
  -3  10  11       41.31       39.94      4.58 o 
  -2  10  11      137.84      141.78      6.35 o 
  -1  10  11      288.91      306.80      8.66 o 
   0  10  11      140.61      142.93      7.24 o 
   1  10  11        5.89        1.51      3.10 o 
   2  10  11        0.29        1.77      9.09 o 
   3  10  11       51.22       39.91     13.30 o 
  -5  11  11        4.32        3.06      5.64 o 
  -4  11  11        7.59        1.39      4.32 o 
  -3  11  11        0.04       -3.58      3.21 o 
  -2  11  11       54.42       55.16      4.63 o 
  -1  11  11       61.90       66.47      6.44 o 
   0  11  11      511.37      541.21     12.76 o 
   1  11  11      353.55      378.45     10.58 o 
   2  11  11       53.32       55.87     13.30 o 
   3  11  11       89.55       81.15     15.30 o 
  -4  12  11       29.37       45.08      6.15 o 
  -3  12  11      136.84      120.69      8.93 o 
  -2  12  11      208.52      220.94     10.66 o 
  -1  12  11      385.37      398.91     13.76 o 
   0  12  11       24.20       29.82      5.71 o 
   1  12  11       27.63       30.06      5.49 o 
   2  12  11        0.08        2.44      9.09 o 
   3  12  11       72.75       55.87     14.41 o 
  -4  13  11       93.78       71.73      8.84 o 
  -3  13  11       20.79       13.82      5.90 o 
  -2  13  11      247.36      257.48     10.00 o 
  -1  13  11       80.45       99.61      7.93 o 
   0  13  11      129.82      137.11      9.19 o 
   1  13  11      280.71      283.11     11.32 o 
   2  13  11       66.97       46.34     13.30 o 
   3  13  11       29.27       28.38     12.19 o 
  -4  14  11      379.41      395.08     42.79 o 
  -3  14  11      154.08      140.70     19.58 o 
  -2  14  11       76.00       72.30     14.32 o 
  -1  14  11       26.79       25.29      5.46 o 
   0  14  11       29.25       33.52      6.00 o 
   1  14  11        3.38       10.12      4.87 o 
   2  14  11        3.92        3.77      9.09 o 
  -4  15  11      111.77      117.33     10.93 o 
  -3  15  11       93.37       89.28      9.24 o 
  -2  15  11       63.02       73.51     11.11 o 
  -1  15  11      175.87      173.19     12.77 o 
   0  15  11       75.25       83.90      9.38 o 
   1  15  11      147.29      194.61     14.18 o 
   2  15  11       68.23       64.96     14.19 o 
  -3  16  11      288.00      315.72     31.30 o 
  -2  16  11      103.33      125.37     12.98 o 
  -1  16  11        0.85        5.83      5.26 o 
   0  16  11        3.68       -0.67      4.59 o 
   1  16  11       15.02       20.11      7.04 o 
   2  16  11        6.77        3.77     10.42 o 
  -3  17  11      168.35      173.90     12.54 o 
  -2  17  11       19.05       21.04      6.68 o 
  -1  17  11       36.37       34.69      6.09 o 
   0  17  11      137.71      129.72      9.15 o 
   1  17  11      179.84      193.59     17.41 o 
  -2  18  11      119.57      129.07      9.37 o 
  -1  18  11       20.04       16.75      7.49 o 
   0  18  11       77.03       73.17      7.83 o 
   1  18  11       14.05       32.07      9.56 o 
  -1  19  11       38.53       39.65      6.80 o 
   0  19  11       14.32       14.39      6.04 o 
  -5   0  12        2.36        1.15      7.30 o 
  -4   0  12      211.52      206.50     14.53 o 
  -3   0  12      343.84      326.89     15.97 o 
  -2   0  12      620.89      606.81     36.36 o 
  -1   0  12      169.72      179.26     11.92 o 
   0   0  12      628.46      729.99     20.51 o 
   1   0  12       31.41       24.11      7.65 o 
   2   0  12       13.88        6.69      6.03 o 
   3   0  12       50.40       43.68     11.75 o 
  -5   1  12      170.68      196.27     12.42 o 
  -4   1  12        1.22        4.92      4.60 o 
  -3   1  12      244.02      250.83     10.31 o 
  -2   1  12      638.07      640.91     13.27 o 
  -1   1  12      178.48      173.35      8.39 o 
   0   1  12      327.66      334.56      8.98 o 
   1   1  12        6.00       11.88      3.92 o 
   2   1  12        7.72        3.25      4.74 o 
   3   1  12       39.86       49.94      8.38 o 
  -5   2  12      245.20      252.59     12.00 o 
  -4   2  12       13.36       15.30      5.05 o 
  -3   2  12      166.72      157.96      6.41 o 
  -2   2  12      518.52      524.09     11.67 o 
  -1   2  12      574.85      577.40     15.10 o 
   0   2  12      114.51      119.48      6.10 o 
   1   2  12      190.38      193.64     10.66 o 
   2   2  12       79.97       78.09      7.38 o 
   3   2  12       99.74      115.54     13.08 o 
  -5   3  12      268.16      311.47     17.87 o 
  -4   3  12      553.39      551.67     16.37 o 
  -3   3  12      543.48      546.72     19.50 o 
  -2   3  12      199.02      182.96      9.07 o 
  -1   3  12      122.26      125.75     12.17 o 
   0   3  12       40.65       55.14      6.26 o 
   1   3  12       10.30       11.30      4.00 o 
   2   3  12        0.98        0.83      3.20 o 
   3   3  12        3.49        6.43      6.42 o 
  -5   4  12      234.93      225.28     11.55 o 
  -4   4  12      136.99      176.67     15.68 o 
  -3   4  12       22.43       26.84      3.83 o 
  -2   4  12      193.43      183.45      6.85 o 
  -1   4  12      315.91      298.66      8.08 o 
   0   4  12      181.41      178.22      6.88 o 
   1   4  12      469.54      475.63     12.83 o 
   2   4  12      180.52      181.50     13.98 o 
   3   4  12       83.40      106.57     10.47 o 
  -5   5  12      179.02      191.13     10.98 o 
  -4   5  12      474.95      484.91     31.14 o 
  -3   5  12      603.07      595.88     17.69 o 
  -2   5  12      157.81      152.49      6.38 o 
  -1   5  12        4.51        2.98      2.56 o 
   0   5  12        7.50        5.87      2.39 o 
   1   5  12        0.25        0.69      2.52 o 
   2   5  12        9.60       12.56      3.91 o 
   3   5  12       30.30       34.14     11.75 o 
  -5   6  12        5.05        7.18      5.28 o 
  -4   6  12      421.66      394.87     15.35 o 
  -3   6  12       41.29       44.00      4.66 o 
  -2   6  12       40.94       35.38      4.01 o 
  -1   6  12        0.18       -0.44      2.50 o 
   0   6  12      243.92      249.71      9.54 o 
   1   6  12       45.39       44.32      4.04 o 
   2   6  12        2.58        0.73      4.69 o 
   3   6  12       13.86        6.87     10.42 o 
  -5   7  12      189.42      176.52     11.20 o 
  -4   7  12       63.02       48.70      6.50 o 
  -3   7  12       34.66       30.98      4.35 o 
  -2   7  12       61.90       58.16      5.34 o 
  -1   7  12      108.23      102.43      5.31 o 
   0   7  12       79.02       89.04      5.09 o 
   1   7  12       39.31       33.55      3.54 o 
   2   7  12        1.85       -0.44      8.20 o 
   3   7  12       85.95       66.07     14.63 o 
  -5   8  12        7.08       10.77      5.61 o 
  -4   8  12        0.82        1.49      4.46 o 
  -3   8  12      134.86      129.81     11.52 o 
  -2   8  12       47.13       41.41      4.56 o 
  -1   8  12        0.05       -0.88      2.83 o 
   0   8  12       68.04       62.34      4.16 o 
   1   8  12        0.95       -0.57      3.46 o 
   2   8  12        7.49       17.74     10.20 o 
   3   8  12        2.61       21.06     11.53 o 
  -4   9  12       68.15       64.91      6.98 o 
  -3   9  12        3.17       -0.84      4.48 o 
  -2   9  12       13.18       14.28      3.49 o 
  -1   9  12       51.26       46.17      4.26 o 
   0   9  12       82.12       92.82      5.70 o 
   1   9  12       75.91       68.46      7.54 o 
   2   9  12        6.04       -0.89      9.09 o 
   3   9  12        0.33       -6.21     10.64 o 
  -4  10  12        1.18        3.86      5.20 o 
  -3  10  12       33.37       24.81      7.10 o 
  -2  10  12        3.24        3.71      3.77 o 
  -1  10  12       78.10       74.84      5.95 o 
   0  10  12        0.96       -3.08      3.01 o 
   1  10  12       42.29       45.74      6.93 o 
   2  10  12       33.66       24.39     11.97 o 
  -4  11  12      159.38      134.30     15.12 o 
  -3  11  12       35.09       36.30      8.58 o 
  -2  11  12        0.05        1.27      4.98 o 
  -1  11  12        3.80        3.74      5.03 o 
   0  11  12       91.21       92.03      7.55 o 
   1  11  12        4.91        5.53      5.38 o 
   2  11  12       45.71       24.17     11.53 o 
  -4  12  12        3.55        9.61      6.56 o 
  -3  12  12       13.22        4.44      5.79 o 
  -2  12  12       10.06        6.69      5.31 o 
  -1  12  12       53.88       48.36      7.97 o 
   0  12  12       39.84       37.75      5.89 o 
   1  12  12        0.10       -2.84      5.03 o 
   2  12  12        0.03       -7.09      9.31 o 
  -4  13  12       38.35       37.05      8.33 o 
  -3  13  12       17.16        7.64      5.97 o 
  -2  13  12       40.35       40.62      7.64 o 
  -1  13  12      113.59       99.40      7.94 o 
   0  13  12        2.15       -3.90      4.33 o 
   1  13  12       20.72       17.70      6.40 o 
   2  13  12       14.81       21.06     12.42 o 
  -3  14  12       25.72       23.01      6.95 o 
  -2  14  12       42.90       41.99      8.50 o 
  -1  14  12       63.77       65.96      7.08 o 
   0  14  12       19.22       17.87      5.51 o 
   1  14  12        6.84        7.64      6.23 o 
  -3  15  12       13.79       15.92      6.93 o 
  -2  15  12      117.85      112.81     10.15 o 
  -1  15  12       62.98       48.71      6.84 o 
   0  15  12       18.65       15.70      5.78 o 
   1  15  12        0.11       -5.13      5.51 o 
  -2  16  12       22.65       25.34      7.98 o 
  -1  16  12       30.81       28.01      6.17 o 
   0  16  12       49.18       37.15      6.68 o 
   1  16  12       41.49       37.96      9.63 o 
  -2  17  12        0.47        9.50      6.41 o 
  -1  17  12        0.87        2.76      5.37 o 
   0  17  12        1.49        3.49      5.52 o 
  -5   1  13       37.47       31.79      6.80 o 
  -4   1  13        5.41        5.02      4.91 o 
  -3   1  13       39.76       35.72      3.57 o 
  -2   1  13       12.98       17.38      3.22 o 
  -1   1  13        2.23        6.05      3.92 o 
   0   1  13      293.47      312.42      8.97 o 
   1   1  13       16.71       21.88      4.57 o 
   2   1  13        8.26       12.56      6.74 o 
   3   1  13       13.25       17.96      7.84 o 
  -5   2  13       57.00       60.37      7.84 o 
  -4   2  13       14.10       11.71      5.20 o 
  -3   2  13        0.00       -2.89      3.06 o 
  -2   2  13       86.34       86.32      5.06 o 
  -1   2  13       34.17       25.55      4.78 o 
   0   2  13      119.80      123.18      6.66 o 
   1   2  13       81.35       89.15      6.63 o 
   2   2  13       17.10       17.70      4.32 o 
   3   2  13        6.14       12.33      7.23 o 
  -4   3  13      134.68      133.56      9.98 o 
  -3   3  13        3.93        6.70      3.33 o 
  -2   3  13       38.30       36.79      3.91 o 
  -1   3  13       40.16       43.22      6.53 o 
   0   3  13       54.80       51.46      4.64 o 
   1   3  13       69.15       71.54      6.22 o 
   2   3  13        9.18       14.61      5.75 o 
   3   3  13        8.32       13.59      7.35 o 
  -4   4  13       22.48       29.68      6.12 o 
  -3   4  13       24.29       27.16      4.03 o 
  -2   4  13       39.19       44.33      4.32 o 
  -1   4  13        2.15        1.49      2.46 o 
   0   4  13        4.27       11.28      3.48 o 
   1   4  13        7.06        6.67      4.18 o 
   2   4  13       12.09       17.31      6.97 o 
  -4   5  13       23.76       17.27      5.51 o 
  -3   5  13       62.92       60.05      6.77 o 
  -2   5  13        9.65        3.67      2.98 o 
  -1   5  13        1.94        0.35      2.61 o 
   0   5  13      120.90      138.27      5.31 o 
   1   5  13      100.30      109.13      5.63 o 
   2   5  13       27.17       38.80      8.20 o 
  -4   6  13       13.09        9.21      5.04 o 
  -3   6  13       31.78       32.05      5.64 o 
  -2   6  13       46.84       44.71      4.58 o 
  -1   6  13        4.62        5.68      3.03 o 
   0   6  13      212.05      197.86     10.16 o 
   1   6  13       11.57        4.89      3.13 o 
   2   6  13        2.76       17.29     10.42 o 
  -4   7  13       17.83       10.51      5.15 o 
  -3   7  13        0.37        1.18      4.33 o 
  -2   7  13       19.32       14.42      4.66 o 
  -1   7  13      317.21      341.40      9.64 o 
   0   7  13        3.73        6.32      2.72 o 
   1   7  13       18.26       17.07      6.74 o 
   2   7  13       45.47       46.56     13.30 o 
  -4   8  13       37.59       30.32      6.33 o 
  -3   8  13       62.49       59.24     10.00 o 
  -2   8  13      159.21      160.19      9.01 o 
  -1   8  13        7.77        3.82      3.89 o 
   0   8  13        9.84        6.23      4.45 o 
   1   8  13        4.90        0.54      9.20 o 
   2   8  13       52.99       35.92     12.42 o 
  -4   9  13       45.28       45.94     11.01 o 
  -3   9  13      112.79      119.09      9.64 o 
  -2   9  13      225.56      259.84     29.60 o 
  -1   9  13       90.30      102.78     18.96 o 
   0   9  13        8.71       10.69      4.86 o 
   1   9  13        2.36        0.85      6.18 o 
   2   9  13        0.24        2.88     10.42 o 
  -4  10  13       40.29       37.39      6.50 o 
  -3  10  13       17.95       10.40      5.46 o 
  -2  10  13       19.50       17.71      7.61 o 
  -1  10  13        3.75        8.20      5.36 o 
   0  10  13       63.67       74.31      8.08 o 
   1  10  13       26.74       15.99      7.52 o 
   2  10  13       41.36       31.26     13.08 o 
  -3  11  13       61.80       55.36      9.92 o 
  -2  11  13      273.06      287.62     16.76 o 
  -1  11  13      190.62      229.77     11.23 o 
   0  11  13       87.83       87.00      7.71 o 
   1  11  13       53.60       73.61     10.18 o 
  -3  12  13       28.61       21.73      7.01 o 
  -2  12  13       69.69       65.45      8.69 o 
  -1  12  13       50.70       61.87      8.52 o 
   0  12  13       11.76       11.37      5.45 o 
   1  12  13       22.27       12.33      7.44 o 
  -3  13  13       16.18       14.04      6.75 o 
  -2  13  13      133.84      135.86     11.16 o 
  -1  13  13      288.17      266.45     25.27 o 
   0  13  13      303.31      379.27     23.30 o 
   1  13  13      148.92      171.42     14.41 o 
  -2  14  13       11.55       14.43      6.68 o 
  -1  14  13        4.66        5.26      5.27 o 
   0  14  13       97.89      107.08      9.98 o 
  -1  15  13       46.17       51.55      7.23 o 
   0  15  13      106.07      107.26     12.00 o 
  -4   0  14      155.34      162.15     14.54 o 
  -3   0  14      130.73      104.26     11.71 o 
  -2   0  14      200.59      189.68     13.69 o 
  -1   0  14       81.12       83.46      9.91 o 
   0   0  14       51.41       63.04     11.62 o 
   1   0  14        8.46       13.06      6.82 o 
   2   0  14      211.07      292.66     24.17 o 
  -4   1  14      107.33      110.73      8.81 o 
  -3   1  14       22.98       21.54      5.45 o 
  -2   1  14        0.10        5.80      3.06 o 
  -1   1  14      101.99       98.32      8.13 o 
   0   1  14       78.80       84.66      5.64 o 
   1   1  14       84.31       97.66      7.27 o 
   2   1  14      230.16      257.09     15.83 o 
  -4   2  14      105.78       96.80      8.42 o 
  -3   2  14      128.85      115.32      8.57 o 
  -2   2  14       73.71       65.24      4.93 o 
  -1   2  14      163.59      155.12     13.28 o 
   0   2  14        0.94        3.76      3.47 o 
   1   2  14        9.38       17.14      4.77 o 
   2   2  14       34.98       29.82      9.31 o 
  -4   3  14       26.06       27.88      6.11 o 
  -3   3  14        0.71       -4.32      4.36 o 
  -2   3  14       35.94       35.53      5.62 o 
  -1   3  14       56.60       47.27      5.75 o 
   0   3  14       56.65       70.38      5.92 o 
   1   3  14        1.79        0.34      4.40 o 
   2   3  14       50.21       57.00      9.44 o 
  -4   4  14       60.71       50.29      6.98 o 
  -3   4  14       79.21       70.90     14.11 o 
  -2   4  14       74.19       57.34      6.52 o 
  -1   4  14       73.33       83.73      5.12 o 
   0   4  14        2.76        2.72      3.51 o 
   1   4  14       15.19       15.62      4.94 o 
   2   4  14        4.06        8.00      6.94 o 
  -4   5  14        0.06        3.58      5.17 o 
  -3   5  14       13.09        6.14      4.96 o 
  -2   5  14        3.67       -4.48      4.15 o 
  -1   5  14       53.47       49.25      7.90 o 
   0   5  14       50.48       50.40      4.96 o 
   1   5  14        0.49       -5.10      4.19 o 
   2   5  14       31.85       12.42     11.53 o 
  -3   6  14       14.90       11.59      6.58 o 
  -2   6  14      113.47      116.39      8.35 o 
  -1   6  14        7.79       12.62      4.73 o 
   0   6  14       44.91       53.32      5.17 o 
   1   6  14       39.36       38.97      8.52 o 
  -3   7  14       87.05       70.79      7.44 o 
  -2   7  14        9.22        9.92      4.68 o 
  -1   7  14       18.82       19.44      5.16 o 
   0   7  14        0.02        3.77      4.00 o 
   1   7  14      107.79      107.60     11.59 o 
  -3   8  14        3.64        6.87      5.28 o 
  -2   8  14       12.55       15.95      5.18 o 
  -1   8  14       76.98       66.45      6.36 o 
   0   8  14       95.29       95.50      7.93 o 
   1   8  14       23.94       23.40      8.15 o 
  -3   9  14      100.35       93.31      8.13 o 
  -2   9  14       43.33       35.90      7.49 o 
  -1   9  14        2.98        6.49      4.98 o 
   0   9  14        0.90        4.29      5.48 o 
   1   9  14       45.27       51.71      9.48 o 
  -3  10  14       12.84       16.28      7.03 o 
  -2  10  14       14.86       15.31      6.55 o 
  -1  10  14        6.76        1.77      5.07 o 
   0  10  14       64.47       53.16      8.66 o 
   1  10  14        0.01        1.47      7.07 o 
  -2  11  14       10.74       16.67      7.91 o 
  -1  11  14        0.08       -4.81      5.35 o 
   0  11  14        0.52        5.85      5.36 o 
  -2  12  14       26.80       26.36      8.58 o 
  -1  12  14       70.46       67.95     18.11 o 
   0  12  14        1.00        7.05      6.36 o 
  -3   1  15        9.62        7.66      5.73 o 
  -2   1  15        3.89        8.06      4.89 o 
  -1   1  15       61.83       56.01      6.60 o 
   0   1  15        0.22        1.19      3.80 o 
   1   1  15       34.63       26.14      5.91 o 
  -3   2  15       25.94       20.92      6.10 o 
  -2   2  15       83.50       75.55      7.36 o 
  -1   2  15       65.36       63.27      6.75 o 
   0   2  15       31.21       32.72      5.60 o 
   1   2  15        0.11        0.76      4.82 o 
  -3   3  15       71.79       62.51      8.34 o 
  -2   3  15      160.95      170.71     15.63 o 
  -1   3  15       56.91       57.36      7.51 o 
   0   3  15       34.71       36.46      5.31 o 
   1   3  15        0.78       -1.64      4.66 o 
  -3   4  15       18.09       12.63      5.74 o 
  -2   4  15        1.57        9.18      5.09 o 
  -1   4  15      160.41      155.55     10.21 o 
   0   4  15       59.07       64.30      6.70 o 
  -2   5  15      171.00      160.05     11.71 o 
  -1   5  15        5.43        8.02      4.46 o 
   0   5  15        9.32        4.08      4.35 o 
  -2   6  15        0.91       -6.99      4.66 o 
  -1   6  15      115.92      101.17      7.37 o 
   0   6  15       39.99       45.63      6.26 o 
  -2   7  15       10.51       13.52      5.48 o 
  -1   7  15      135.90      148.59     12.28 o 
   0   7  15      186.44      227.91     48.55 o 
  -2   8  15        2.13        0.58      4.95 o 
  -1   8  15       88.64       90.83      8.42 o 
                                                 
